# Supplementary material for: Conservation and evolution of the programmed ribosomal frameshift in prfB across the bacterial domain
Source: mBio. 2025 Aug 18;16(9):e01055-25. doi: 10.1128/mbio.01055-25 (PMC12421855; doi:10.1128/mbio.01055-25)
Supplement: Tables S1 to S3 — Genome metadata, stop codon usage, and accession numbers. [file mbio.01055-25-s0005.xlsx]

## Sheet: Table_S1
assembly	prfB_FS_presence	stop_identity	gc	full_prfA	taxonomy
GCF_013374815.1	frameshift	TGA	50.5	TRUE	Bacteria;Gammaproteobacteria;Gammaproteobacteria;Enterobacterales;Enterobacteriaceae;Shigella;Shigella sonnei
GCF_002290485.1	frameshift	TGA	50.5	TRUE	Bacteria;Gammaproteobacteria;Gammaproteobacteria;Enterobacterales;Enterobacteriaceae;Shigella;Shigella boydii
GCF_000005845.2	frameshift	TGA	51	TRUE	Bacteria;Gammaproteobacteria;Gammaproteobacteria;Enterobacterales;Enterobacteriaceae;Escherichia;Escherichia coli;Escherichia coli K-12;Escherichia coli str. K-12 substr. MG1655
GCF_000008865.2	frameshift	TGA	50.5	TRUE	Bacteria;Gammaproteobacteria;Gammaproteobacteria;Enterobacterales;Enterobacteriaceae;Escherichia;Escherichia coli;Escherichia coli O157:H7;Escherichia coli O157:H7 str. Sakai
GCF_020097475.1	frameshift	TGA	50	TRUE	Bacteria;Gammaproteobacteria;Gammaproteobacteria;Enterobacterales;Enterobacteriaceae;Escherichia;Escherichia fergusonii
GCF_022354085.1	frameshift	TGA	50.5	TRUE	Bacteria;Gammaproteobacteria;Gammaproteobacteria;Enterobacterales;Enterobacteriaceae;Shigella;Shigella dysenteriae
GCF_018128425.1	frameshift	TGA	54.5	TRUE	Bacteria;Gammaproteobacteria;Gammaproteobacteria;Enterobacterales;Enterobacteriaceae;Citrobacter;Citrobacter freundii complex;Citrobacter sedlakii
GCF_000018045.1	frameshift	TGA	54	TRUE	Bacteria;Gammaproteobacteria;Gammaproteobacteria;Enterobacterales;Enterobacteriaceae;Citrobacter;Citrobacter koseri;Citrobacter koseri ATCC BAA-895
GCF_009648935.1	frameshift	TGA	52	TRUE	Bacteria;Gammaproteobacteria;Gammaproteobacteria;Enterobacterales;Enterobacteriaceae;Citrobacter;Citrobacter freundii complex;Citrobacter braakii
GCF_009176645.1	frameshift	TGA	54.5	TRUE	Bacteria;Gammaproteobacteria;Gammaproteobacteria;Enterobacterales;Enterobacteriaceae;Enterobacter;Enterobacter oligotrophicus
GCF_003964805.1	frameshift	TGA	55.5	TRUE	Bacteria;Gammaproteobacteria;Gammaproteobacteria;Enterobacterales;Enterobacteriaceae;Enterobacter;Enterobacter quasiroggenkampii
GCF_001729805.1	frameshift	TGA	56	TRUE	Bacteria;Gammaproteobacteria;Gammaproteobacteria;Enterobacterales;Enterobacteriaceae;Enterobacter;Enterobacter cloacae complex;Enterobacter roggenkampii
GCF_020283705.1	frameshift	TGA	50.5	TRUE	Bacteria;Gammaproteobacteria;Gammaproteobacteria;Enterobacterales;Enterobacteriaceae;Escherichia;Escherichia whittamii
GCF_009036245.1	frameshift	TGA	55.5	TRUE	Bacteria;Gammaproteobacteria;Gammaproteobacteria;Enterobacterales;Enterobacteriaceae;Enterobacter;Enterobacter cloacae complex;Enterobacter sichuanensis
GCF_019047765.1	frameshift	TGA	52	TRUE	Bacteria;Gammaproteobacteria;Gammaproteobacteria;Enterobacterales;Enterobacteriaceae;Citrobacter;Citrobacter pasteurii
GCF_004801125.1	frameshift	TGA	50.5	TRUE	Bacteria;Gammaproteobacteria;Gammaproteobacteria;Enterobacterales;Enterobacteriaceae;Citrobacter;Citrobacter freundii complex;Citrobacter murliniae
GCF_004353845.1	frameshift	TGA	52	TRUE	Bacteria;Gammaproteobacteria;Gammaproteobacteria;Enterobacterales;Enterobacteriaceae;Citrobacter;Citrobacter arsenatis
GCF_008693645.1	frameshift	TGA	52.5	TRUE	Bacteria;Gammaproteobacteria;Gammaproteobacteria;Enterobacterales;Enterobacteriaceae;Citrobacter;Citrobacter freundii complex;Citrobacter werkmanii
GCF_016893685.1	frameshift	TGA	52.5	TRUE	Bacteria;Gammaproteobacteria;Gammaproteobacteria;Enterobacterales;Enterobacteriaceae;Citrobacter;Citrobacter cronae
GCF_001750725.1	frameshift	TGA	54.5	TRUE	Bacteria;Gammaproteobacteria;Gammaproteobacteria;Enterobacterales;Enterobacteriaceae;Enterobacter;Enterobacter cloacae complex;Enterobacter ludwigii
GCF_003938205.1	frameshift	TGA	53.5	TRUE	Bacteria;Gammaproteobacteria;Gammaproteobacteria;Enterobacterales;Enterobacteriaceae;Citrobacter;Citrobacter farmeri
GCF_003812925.1	frameshift	TGA	55	TRUE	Bacteria;Gammaproteobacteria;Gammaproteobacteria;Enterobacterales;Enterobacteriaceae;Klebsiella/Raoultella group;Klebsiella;Klebsiella oxytoca
GCF_009295665.1	frameshift	TGA	53	TRUE	Bacteria;Gammaproteobacteria;Gammaproteobacteria;Enterobacterales;Enterobacteriaceae;Citrobacter;Citrobacter telavivensis
GCF_001484765.1	frameshift	TGA	55.5	TRUE	Bacteria;Gammaproteobacteria;Gammaproteobacteria;Enterobacterales;Enterobacteriaceae;Entomohabitans;Entomohabitans teleogrylli
GCF_000534275.1	frameshift	TGA	55	TRUE	Bacteria;Gammaproteobacteria;Gammaproteobacteria;Enterobacterales;Enterobacteriaceae;Enterobacter;Enterobacter cloacae complex;Enterobacter kobei
GCF_021278985.1	frameshift	TGA	54.5	TRUE	Bacteria;Gammaproteobacteria;Gammaproteobacteria;Enterobacterales;Enterobacteriaceae;Citrobacter;Citrobacter rodentium;Citrobacter rodentium NBRC 105723 = DSM 16636
GCF_004331385.1	frameshift	TGA	56	TRUE	Bacteria;Gammaproteobacteria;Gammaproteobacteria;Enterobacterales;Enterobacteriaceae;Enterobacter;Enterobacter quasihormaechei
GCF_018597345.1	frameshift	TGA	56	TRUE	Bacteria;Gammaproteobacteria;Gammaproteobacteria;Enterobacterales;Enterobacteriaceae;Enterobacter;Enterobacter quasimori
GCF_900445365.1	frameshift	TGA	41.5	TRUE	Bacteria;Firmicutes;Bacillota;Bacilli;Bacillales;Bacillaceae;Cytobacillus;Cytobacillus firmus
GCF_902374985.1	frameshift	TGA	55.5	TRUE	Bacteria;Gammaproteobacteria;Gammaproteobacteria;Enterobacterales;Enterobacteriaceae;Phytobacter;Phytobacter massiliensis
GCF_015139575.1	frameshift	TGA	56	TRUE	Bacteria;Gammaproteobacteria;Gammaproteobacteria;Enterobacterales;Enterobacteriaceae;Klebsiella/Raoultella group;Klebsiella;Klebsiella michiganensis
GCF_007035805.1	frameshift	TGA	56	TRUE	Bacteria;Gammaproteobacteria;Gammaproteobacteria;Enterobacterales;Enterobacteriaceae;Enterobacter;Enterobacter cloacae complex;Enterobacter asburiae
GCF_001277255.1	frameshift	TGA	56	TRUE	Bacteria;Gammaproteobacteria;Gammaproteobacteria;Enterobacterales;Enterobacteriaceae;Cronobacter;Cronobacter condimenti;Cronobacter condimenti 1330
GCF_005860775.1	frameshift	TGA	53.5	TRUE	Bacteria;Gammaproteobacteria;Gammaproteobacteria;Enterobacterales;Enterobacteriaceae;Klebsiella/Raoultella group;Klebsiella;Klebsiella indica
GCF_001558935.2	frameshift	TGA	53	TRUE	Bacteria;Gammaproteobacteria;Gammaproteobacteria;Enterobacterales;Enterobacteriaceae;Citrobacter;Citrobacter amalonaticus
GCF_006711645.1	frameshift	TGA	55	TRUE	Bacteria;Gammaproteobacteria;Gammaproteobacteria;Enterobacterales;Enterobacteriaceae;Klebsiella/Raoultella group;Raoultella;Raoultella electrica
GCF_004684345.1	frameshift	TGA	52	TRUE	Bacteria;Gammaproteobacteria;Gammaproteobacteria;Enterobacterales;Enterobacteriaceae;Citrobacter;Citrobacter tructae
GCF_004331415.1	frameshift	TGA	53.5	TRUE	Bacteria;Gammaproteobacteria;Gammaproteobacteria;Enterobacterales;Enterobacteriaceae;Kosakonia;Kosakonia quasisacchari
GCF_001984825.2	frameshift	TGA	55.5	TRUE	Bacteria;Gammaproteobacteria;Gammaproteobacteria;Enterobacterales;Enterobacteriaceae;Enterobacter;Enterobacter cloacae complex;Enterobacter chengduensis
GCF_022014715.1	frameshift	TGA	55.5	TRUE	Bacteria;Gammaproteobacteria;Gammaproteobacteria;Enterobacterales;Enterobacteriaceae;Enterobacter;Enterobacter mori
GCF_008330085.1	frameshift	TGA	54	TRUE	Bacteria;Gammaproteobacteria;Gammaproteobacteria;Enterobacterales;Enterobacteriaceae;Kosakonia;Kosakonia radicincitans
GCF_009648975.1	frameshift	TGA	57.5	TRUE	Bacteria;Gammaproteobacteria;Gammaproteobacteria;Enterobacterales;Enterobacteriaceae;Klebsiella/Raoultella group;Klebsiella;Klebsiella variicola
GCF_001658025.2	frameshift	TGA	54	TRUE	Bacteria;Gammaproteobacteria;Gammaproteobacteria;Enterobacterales;Enterobacteriaceae;Kosakonia;Kosakonia oryzae
GCF_900094795.1	frameshift	TGA	53	TRUE	Bacteria;Gammaproteobacteria;Gammaproteobacteria;Enterobacterales;Enterobacteriaceae;Kosakonia;Kosakonia oryziphila
GCF_000224675.1	frameshift	TGA	54	TRUE	Bacteria;Gammaproteobacteria;Gammaproteobacteria;Enterobacterales;Enterobacteriaceae;Enterobacter;Enterobacter soli
GCF_003261575.2	frameshift	TGA	53.5	TRUE	Bacteria;Gammaproteobacteria;Gammaproteobacteria;Enterobacterales;Enterobacteriaceae;Klebsiella/Raoultella group;Klebsiella;Klebsiella huaxiensis
GCF_009363135.1	frameshift	TGA	52.5	TRUE	Bacteria;Gammaproteobacteria;Gammaproteobacteria;Enterobacterales;Enterobacteriaceae;Kosakonia;Kosakonia arachidis
GCF_001022135.1	frameshift	TGA	52.5	TRUE	Bacteria;Gammaproteobacteria;Gammaproteobacteria;Enterobacterales;Enterobacteriaceae;Phytobacter;Phytobacter ursingii
GCF_902164675.1	frameshift	TGA	56.5	TRUE	Bacteria;Gammaproteobacteria;Gammaproteobacteria;Enterobacterales;Enterobacteriaceae;Klebsiella/Raoultella group;Klebsiella;Klebsiella grimontii
GCF_007632255.1	frameshift	TGA	55	TRUE	Bacteria;Gammaproteobacteria;Gammaproteobacteria;Enterobacterales;Enterobacteriaceae;Klebsiella/Raoultella group;Klebsiella;Klebsiella aerogenes
GCF_009914055.1	frameshift	TGA	53.5	TRUE	Bacteria;Gammaproteobacteria;Gammaproteobacteria;Enterobacterales;Erwiniaceae;Mixta;Mixta intestinalis
GCF_019665745.1	frameshift	TGA	56	TRUE	Bacteria;Gammaproteobacteria;Gammaproteobacteria;Enterobacterales;Enterobacteriaceae;Enterobacter;Enterobacter cloacae complex;Enterobacter cancerogenus
GCF_000439255.1	frameshift	TGA	51.5	TRUE	Bacteria;Gammaproteobacteria;Gammaproteobacteria;Enterobacterales;Enterobacteriaceae;Salmonella;Salmonella bongori;Salmonella bongori N268-08
GCF_014218705.1	frameshift	TGA	54.5	TRUE	Bacteria;Gammaproteobacteria;Gammaproteobacteria;Enterobacterales;Enterobacteriaceae;Kluyvera;Kluyvera sichuanensis
GCF_006517625.1	frameshift	TGA	56	TRUE	Bacteria;Gammaproteobacteria;Gammaproteobacteria;Enterobacterales;Erwiniaceae;Mixta;Mixta tenebrionis
GCF_005484945.1	frameshift	TGA	52.5	TRUE	Bacteria;Gammaproteobacteria;Gammaproteobacteria;Enterobacterales;Pectobacteriaceae;Brenneria;Brenneria rubrifaciens
GCF_018139045.1	frameshift	TGA	55.5	TRUE	Bacteria;Gammaproteobacteria;Gammaproteobacteria;Enterobacterales;Enterobacteriaceae;Klebsiella/Raoultella group;Klebsiella;Klebsiella pasteurii
GCF_020526085.1	frameshift	TGA	56.5	TRUE	Bacteria;Gammaproteobacteria;Gammaproteobacteria;Enterobacterales;Enterobacteriaceae;Klebsiella/Raoultella group;Klebsiella;Klebsiella africana
GCF_901563875.1	frameshift	TGA	53.5	TRUE	Bacteria;Gammaproteobacteria;Gammaproteobacteria;Enterobacterales;Enterobacteriaceae;Klebsiella/Raoultella group;Klebsiella;Klebsiella spallanzanii
GCF_902387845.1	frameshift	TGA	51	TRUE	Bacteria;Gammaproteobacteria;Gammaproteobacteria;Enterobacterales;Morganellaceae;Morganella;Morganella morganii
GCF_020525665.1	frameshift	TGA	57	TRUE	Bacteria;Gammaproteobacteria;Gammaproteobacteria;Enterobacterales;Enterobacteriaceae;Klebsiella/Raoultella group;Klebsiella;Klebsiella quasivariicola
GCF_004343195.1	frameshift	TGA	54	TRUE	Bacteria;Gammaproteobacteria;Gammaproteobacteria;Enterobacterales;Bruguierivoracaceae;Biostraticola;Biostraticola tofi
GCF_002393445.1	frameshift	TGA	54	TRUE	Bacteria;Gammaproteobacteria;Gammaproteobacteria;Enterobacterales;Enterobacteriaceae;Cedecea;Cedecea neteri
GCF_016415705.1	frameshift	TGA	58	TRUE	Bacteria;Gammaproteobacteria;Gammaproteobacteria;Enterobacterales;Enterobacteriaceae;Klebsiella/Raoultella group;Klebsiella;Klebsiella quasipneumoniae
GCF_007681265.1	frameshift	TGA	57	TRUE	Bacteria;Gammaproteobacteria;Gammaproteobacteria;Enterobacterales;Erwiniaceae;Mixta;Mixta calida
GCF_011068345.1	frameshift	TGA	54	TRUE	Bacteria;Gammaproteobacteria;Gammaproteobacteria;Enterobacterales;Enterobacteriaceae;Atlantibacter;Atlantibacter hermannii
GCF_019140855.1	frameshift	TGA	54	TRUE	Bacteria;Gammaproteobacteria;Gammaproteobacteria;Enterobacterales;Enterobacteriaceae;Tenebrionibacter/Tenebrionicola group;Tenebrionicola;Tenebrionicola larvae
GCF_003594935.2	frameshift	TGA	55.5	TRUE	Bacteria;Gammaproteobacteria;Gammaproteobacteria;Enterobacterales;Enterobacteriaceae;Enterobacter;Enterobacter huaxiensis
GCF_000009045.1	frameshift	TGA	43.5	TRUE	Bacteria;Firmicutes;Bacillota;Bacilli;Bacillales;Bacillaceae;Bacillus;Bacillus subtilis group;Bacillus subtilis;Bacillus subtilis subsp. subtilis;Bacillus subtilis subsp. subtilis str. 168
GCF_009711095.1	frameshift	TGA	57	TRUE	Bacteria;Gammaproteobacteria;Gammaproteobacteria;Enterobacterales;Enterobacteriaceae;Intestinirhabdus;Intestinirhabdus alba
GCF_015999465.1	frameshift	TGA	55.5	TRUE	Bacteria;Gammaproteobacteria;Gammaproteobacteria;Enterobacterales;Pectobacteriaceae;Lonsdalea;Lonsdalea populi
GCF_016632365.1	frameshift	TGA	53.5	TRUE	Bacteria;Gammaproteobacteria;Gammaproteobacteria;Enterobacterales;Enterobacteriaceae;Tenebrionibacter/Tenebrionicola group;Tenebrionibacter;Tenebrionibacter intestinalis
GCF_016771845.1	frameshift	TGA	54	TRUE	Bacteria;Gammaproteobacteria;Gammaproteobacteria;Enterobacterales;Enterobacteriaceae;Lelliottia;Lelliottia aquatilis
GCF_001277195.1	frameshift	TGA	57.5	TRUE	Bacteria;Gammaproteobacteria;Gammaproteobacteria;Enterobacterales;Enterobacteriaceae;Cronobacter;Cronobacter muytjensii;Cronobacter muytjensii ATCC 51329
GCF_003515985.1	frameshift	TGA	55	TRUE	Bacteria;Gammaproteobacteria;Gammaproteobacteria;Enterobacterales;Pectobacteriaceae;Lonsdalea;Lonsdalea britannica
GCF_024764965.1	frameshift	TGA	54	TRUE	Bacteria;Gammaproteobacteria;Gammaproteobacteria;Enterobacterales;Enterobacteriaceae;Scandinavium;Scandinavium tedordense
GCF_024764795.1	frameshift	TGA	54	TRUE	Bacteria;Gammaproteobacteria;Gammaproteobacteria;Enterobacterales;Enterobacteriaceae;Scandinavium;Scandinavium hiltneri
GCF_025527015.1	frameshift	TGA	53.5	TRUE	Bacteria;Gammaproteobacteria;Gammaproteobacteria;Enterobacterales;Erwiniaceae;Winslowiella;Winslowiella arboricola
GCF_001277175.1	frameshift	TGA	58	TRUE	Bacteria;Gammaproteobacteria;Gammaproteobacteria;Enterobacterales;Enterobacteriaceae;Cronobacter;Cronobacter universalis;Cronobacter universalis NCTC 9529
GCF_003363015.1	frameshift	TGA	56	TRUE	Bacteria;Gammaproteobacteria;Gammaproteobacteria;Enterobacterales;Hafniaceae;Enterobacillus;Enterobacillus tribolii
GCF_007858975.2	frameshift	TGA	52.5	TRUE	Bacteria;Gammaproteobacteria;Gammaproteobacteria;Enterobacterales;Pectobacteriaceae;Dickeya;Dickeya poaceiphila
GCF_009295515.1	frameshift	TGA	51.5	TRUE	Bacteria;Gammaproteobacteria;Gammaproteobacteria;Enterobacterales;Erwiniaceae;Erwinia;Erwinia endophytica
GCF_016026735.1	frameshift	TGA	59.5	TRUE	Bacteria;Gammaproteobacteria;Gammaproteobacteria;Enterobacterales;Yersiniaceae;Serratia;Serratia rubidaea
GCF_005484965.1	frameshift	TGA	56	TRUE	Bacteria;Gammaproteobacteria;Gammaproteobacteria;Enterobacterales;Pectobacteriaceae;Brenneria;Brenneria nigrifluens;Brenneria nigrifluens DSM 30175 = ATCC 13028
GCF_016909495.1	frameshift	TGA	55.5	TRUE	Bacteria;Gammaproteobacteria;Gammaproteobacteria;Enterobacterales;Erwiniaceae;Pantoea;Pantoea coffeiphila
GCF_003634235.1	frameshift	TGA	55	TRUE	Bacteria;Gammaproteobacteria;Gammaproteobacteria;Enterobacterales;Enterobacteriaceae;Yokenella;Yokenella regensburgei
GCF_000147055.1	frameshift	TGA	56.5	TRUE	Bacteria;Gammaproteobacteria;Gammaproteobacteria;Enterobacterales;Pectobacteriaceae;Dickeya;Dickeya dadantii;Dickeya dadantii 3937
GCF_900095885.1	frameshift	TGA	53.5	TRUE	Bacteria;Gammaproteobacteria;Gammaproteobacteria;Enterobacterales;Pectobacteriaceae;Dickeya;Dickeya aquatica
GCF_000770305.1	frameshift	TGA	54.5	TRUE	Bacteria;Gammaproteobacteria;Gammaproteobacteria;Enterobacterales;Erwiniaceae;Erwinia;Erwinia oleae
GCF_000025065.1	frameshift	TGA	53.5	TRUE	Bacteria;Gammaproteobacteria;Gammaproteobacteria;Enterobacterales;Pectobacteriaceae;Dickeya;Dickeya parazeae;Dickeya parazeae Ech586
GCF_000734965.1	frameshift	TGA	53.5	TRUE	Bacteria;Gammaproteobacteria;Gammaproteobacteria;Enterobacterales;Enterobacteriaceae;Trabulsiella;Trabulsiella guamensis;Trabulsiella guamensis ATCC 49490
GCF_003516125.1	frameshift	TGA	57	TRUE	Bacteria;Gammaproteobacteria;Gammaproteobacteria;Enterobacterales;Enterobacteriaceae;Cronobacter;Cronobacter sakazakii
GCF_003935895.2	frameshift	TGA	54.5	TRUE	Bacteria;Gammaproteobacteria;Gammaproteobacteria;Enterobacterales;Enterobacteriaceae;Scandinavium;Scandinavium goeteborgense
GCF_013403315.1	frameshift	TGA	56	TRUE	Bacteria;Gammaproteobacteria;Gammaproteobacteria;Enterobacterales;Erwiniaceae;Pantoea;Pantoea brenneri
GCF_001277235.1	frameshift	TGA	58	TRUE	Bacteria;Gammaproteobacteria;Gammaproteobacteria;Enterobacterales;Enterobacteriaceae;Cronobacter;Cronobacter dublinensis;Cronobacter dublinensis subsp. dublinensis;Cronobacter dublinensis subsp. dublinensis LMG 23823
GCF_902386985.1	frameshift	TGA	59	TRUE	Bacteria;Gammaproteobacteria;Gammaproteobacteria;Enterobacterales;Erwiniaceae;Pantoea;Pantoea septica
GCF_003612015.1	frameshift	TGA	57	TRUE	Bacteria;Gammaproteobacteria;Gammaproteobacteria;Enterobacterales;Erwiniaceae;Kalamiella;Kalamiella piersonii
GCF_002101395.1	frameshift	TGA	53.5	TRUE	Bacteria;Gammaproteobacteria;Gammaproteobacteria;Enterobacterales;Erwiniaceae;Pantoea;Pantoea alhagi
GCF_000737905.1	frameshift	TGA	49.5	TRUE	Bacteria;Gammaproteobacteria;Gammaproteobacteria;Enterobacterales;Enterobacteriaceae;Buttiauxella;Buttiauxella noackiae
GCF_002887555.1	frameshift	TGA	53.5	TRUE	Bacteria;Gammaproteobacteria;Gammaproteobacteria;Enterobacterales;Pectobacteriaceae;Dickeya;Dickeya zeae
GCF_004342665.1	frameshift	TGA	53	TRUE	Bacteria;Gammaproteobacteria;Gammaproteobacteria;Enterobacterales;Pectobacteriaceae;Samsonia;Samsonia erythrinae
GCF_009817885.1	frameshift	TGA	58	TRUE	Bacteria;Gammaproteobacteria;Gammaproteobacteria;Enterobacterales;Yersiniaceae;Serratia;Serratia rhizosphaerae
GCF_015689195.1	frameshift	TGA	52	TRUE	Bacteria;Gammaproteobacteria;Gammaproteobacteria;Enterobacterales;Pectobacteriaceae;Pectobacterium;Pectobacterium aroidearum
GCF_000784735.1	frameshift	TGA	54.5	TRUE	Bacteria;Gammaproteobacteria;Gammaproteobacteria;Enterobacterales;Pectobacteriaceae;Dickeya;Dickeya undicola
GCF_014855505.1	frameshift	TGA	54.5	TRUE	Bacteria;Gammaproteobacteria;Gammaproteobacteria;Enterobacterales;Pectobacteriaceae;Musicola;Musicola keenii
GCF_019797845.1	frameshift	TGA	52.5	TRUE	Bacteria;Gammaproteobacteria;Gammaproteobacteria;Enterobacterales;Enterobacteriaceae;Enterobacteriaceae incertae sedis;ant
GCF_001267535.1	frameshift	TGA	53	TRUE	Bacteria;Gammaproteobacteria;Gammaproteobacteria;Enterobacterales;Erwiniaceae;Erwinia;Erwinia iniecta
GCF_019132875.1	frameshift	TGA	54	TRUE	Bacteria;Gammaproteobacteria;Gammaproteobacteria;Enterobacterales;Erwiniaceae;Erwinia;Erwinia phyllosphaerae
GCF_001277215.2	frameshift	TGA	57	TRUE	Bacteria;Gammaproteobacteria;Gammaproteobacteria;Enterobacterales;Enterobacteriaceae;Cronobacter;Cronobacter malonaticus;Cronobacter malonaticus LMG 23826
GCF_900636915.1	frameshift	TGA	42.5	TRUE	Bacteria;Gammaproteobacteria;Gammaproteobacteria;Pasteurellales;Pasteurellaceae;Aggregatibacter;Aggregatibacter aphrophilus;Aggregatibacter aphrophilus ATCC 33389
GCF_002812485.1	frameshift	TGA	57	TRUE	Bacteria;Gammaproteobacteria;Gammaproteobacteria;Enterobacterales;Pectobacteriaceae;Dickeya;Dickeya fangzhongdai
GCF_002077695.1	frameshift	TGA	59.5	TRUE	Bacteria;Gammaproteobacteria;Gammaproteobacteria;Enterobacterales;Erwiniaceae;Pantoea;Pantoea latae
GCF_009372235.1	frameshift	TGA	53.5	TRUE	Bacteria;Gammaproteobacteria;Gammaproteobacteria;Enterobacterales;Pectobacteriaceae;Dickeya;Dickeya oryzae
GCF_006569205.1	frameshift	TGA	42.5	TRUE	Bacteria;Firmicutes;Bacillota;Bacilli;Bacillales;Planococcaceae;Ureibacillus;Ureibacillus terrenus
GCF_023518055.1	frameshift	TGA	44.5	TRUE	Bacteria;Gammaproteobacteria;Gammaproteobacteria;Pasteurellales;Pasteurellaceae;Aggregatibacter;Aggregatibacter actinomycetemcomitans
GCF_013394855.1	frameshift	TGA	45.5	TRUE	Bacteria;Gammaproteobacteria;Gammaproteobacteria;Enterobacterales;Budviciaceae;Insectihabitans;Insectihabitans xujianqingii
GCF_020181655.1	frameshift	TGA	51.5	TRUE	Bacteria;Gammaproteobacteria;Gammaproteobacteria;Enterobacterales;Pectobacteriaceae;Pectobacterium;Pectobacterium colocasium
GCF_002846995.1	frameshift	TGA	56.5	TRUE	Bacteria;Gammaproteobacteria;Gammaproteobacteria;Enterobacterales;Pectobacteriaceae;Dickeya;Dickeya solani
GCF_016026395.1	frameshift	TGA	57	TRUE	Bacteria;Gammaproteobacteria;Gammaproteobacteria;Enterobacterales;Hafniaceae;Edwardsiella;Edwardsiella hoshinae
GCF_005671395.1	frameshift	TGA	56	TRUE	Bacteria;Gammaproteobacteria;Gammaproteobacteria;Enterobacterales;Enterobacteriaceae;Jejubacter;Jejubacter calystegiae
GCF_900604315.1	frameshift	TGA	55	TRUE	Bacteria;Gammaproteobacteria;Gammaproteobacteria;Enterobacterales;Erwiniaceae;Pantoea;[Erwinia] mediterraneensis
GCF_003610465.1	frameshift	TGA	44	TRUE	Bacteria;Gammaproteobacteria;Gammaproteobacteria;Enterobacterales;Morganellaceae;Xenorhabdus;Xenorhabdus ehlersii
GCF_003130255.1	frameshift	TGA	43	TRUE	Bacteria;Gammaproteobacteria;Gammaproteobacteria;Pasteurellales;Pasteurellaceae;Aggregatibacter;Aggregatibacter kilianii
GCF_012427845.1	frameshift	TGA	50.5	TRUE	Bacteria;Gammaproteobacteria;Gammaproteobacteria;Enterobacterales;Pectobacteriaceae;Pectobacterium;Pectobacterium punjabense
GCF_003403135.1	frameshift	TGA	55.5	TRUE	Bacteria;Gammaproteobacteria;Gammaproteobacteria;Enterobacterales;Pectobacteriaceae;Dickeya;Dickeya dianthicola
GCF_000023565.1	frameshift	TGA	54.5	TRUE	Bacteria;Gammaproteobacteria;Gammaproteobacteria;Enterobacterales;Pectobacteriaceae;Dickeya;Dickeya chrysanthemi;Dickeya chrysanthemi Ech1591
GCF_000261045.2	frameshift	TGA	55.5	TRUE	Bacteria;Gammaproteobacteria;Gammaproteobacteria;Enterobacterales;Yersiniaceae;Serratia;Serratia inhibens;Serratia inhibens PRI-2C
GCF_007830235.1	frameshift	TGA	41	TRUE	Bacteria;Firmicutes;Bacillota;Bacilli;Bacillales;Bacillaceae;Cytobacillus;Cytobacillus oceanisediminis
GCF_002504285.1	frameshift	TGA	57	TRUE	Bacteria;Gammaproteobacteria;Gammaproteobacteria;Enterobacterales;Hafniaceae;Edwardsiella;Edwardsiella tarda
GCF_001050515.1	frameshift	TGA	53	TRUE	Bacteria;Gammaproteobacteria;Gammaproteobacteria;Enterobacterales;Erwiniaceae;Erwinia;Erwinia piriflorinigrans;Erwinia piriflorinigrans CFBP 5888
GCF_000951135.1	frameshift	TGA	54	TRUE	Bacteria;Gammaproteobacteria;Gammaproteobacteria;Enterobacterales;Yersiniaceae;Rouxiella;Rouxiella chamberiensis
GCF_016306625.1	frameshift	TGA	44	TRUE	Bacteria;Gammaproteobacteria;Gammaproteobacteria;Enterobacterales;Morganellaceae;Xenorhabdus;Xenorhabdus lircayensis
GCF_003074995.2	frameshift	TGA	57.5	TRUE	Bacteria;Gammaproteobacteria;Gammaproteobacteria;Enterobacterales;Hafniaceae;Edwardsiella;Edwardsiella ictaluri
GCF_000612665.1	frameshift	TGA	41	TRUE	Bacteria;Firmicutes;Bacillota;Bacilli;Bacillales;Bacillaceae;Neobacillus;Neobacillus dielmonensis
GCF_020079945.1	frameshift	TGA	56.5	TRUE	Bacteria;Gammaproteobacteria;Gammaproteobacteria;Enterobacterales;Erwiniaceae;Pantoea;Pantoea eucrina
GCF_000969395.1	frameshift	TGA	57	TRUE	Bacteria;Gammaproteobacteria;Gammaproteobacteria;Enterobacterales;Erwiniaceae;Pantoea;Pantoea anthophila
GCF_001908095.1	frameshift	TGA	43	TRUE	Bacteria;Gammaproteobacteria;Gammaproteobacteria;Enterobacterales;Morganellaceae;Xenorhabdus;Xenorhabdus thuongxuanensis
GCF_019890955.1	frameshift	TGA	57.5	TRUE	Bacteria;Gammaproteobacteria;Gammaproteobacteria;Enterobacterales;Erwiniaceae;Pantoea;Pantoea dispersa
GCF_021733145.1	frameshift	TGA	59.5	TRUE	Bacteria;Gammaproteobacteria;Gammaproteobacteria;Enterobacterales;Hafniaceae;Edwardsiella;Edwardsiella piscicida
GCF_000214235.1	frameshift	TGA	56	TRUE	Bacteria;Gammaproteobacteria;Gammaproteobacteria;Enterobacterales;Yersiniaceae;Serratia;Serratia plymuthica;Serratia plymuthica AS9
GCF_000023545.1	frameshift	TGA	55	TRUE	Bacteria;Gammaproteobacteria;Gammaproteobacteria;Enterobacterales;Pectobacteriaceae;Musicola;Musicola paradisiaca;Musicola paradisiaca Ech703
GCF_000026185.1	frameshift	TGA	53.5	TRUE	Bacteria;Gammaproteobacteria;Gammaproteobacteria;Enterobacterales;Erwiniaceae;Erwinia;Erwinia tasmaniensis;Erwinia tasmaniensis Et1/99
GCF_002952315.1	frameshift	TGA	53.5	TRUE	Bacteria;Gammaproteobacteria;Gammaproteobacteria;Enterobacterales;Erwiniaceae;Erwinia;Erwinia pyrifoliae
GCF_002095485.1	frameshift	TGA	56.5	TRUE	Bacteria;Gammaproteobacteria;Gammaproteobacteria;Enterobacterales;Erwiniaceae;Pantoea;Pantoea wallisii
GCF_004792415.1	frameshift	TGA	55.5	TRUE	Bacteria;Gammaproteobacteria;Gammaproteobacteria;Enterobacterales;Erwiniaceae;Pantoea;Pantoea vagans
GCF_004346745.1	frameshift	TGA	55	TRUE	Bacteria;Gammaproteobacteria;Gammaproteobacteria;Enterobacterales;Bruguierivoracaceae;Sodalis;Sodalis ligni
GCF_002858935.1	frameshift	TGA	55	TRUE	Bacteria;Gammaproteobacteria;Gammaproteobacteria;Enterobacterales;Erwiniaceae;Pantoea;Pantoea endophytica
GCF_005502275.1	frameshift	TGA	38	TRUE	Bacteria;Firmicutes;Bacillota;Bacilli;Bacillales;Bacillaceae;Robertmurraya;Robertmurraya siralis
GCF_003386665.1	frameshift	TGA	43	TRUE	Bacteria;Gammaproteobacteria;Gammaproteobacteria;Enterobacterales;Morganellaceae;Xenorhabdus;Xenorhabdus cabanillasii
GCF_003315515.1	frameshift	TGA	52	TRUE	Bacteria;Gammaproteobacteria;Gammaproteobacteria;Enterobacterales;Pectobacteriaceae;Brenneria;Brenneria salicis;Brenneria salicis ATCC 15712 = DSM 30166
GCF_001998965.1	frameshift	TGA	40.5	TRUE	Bacteria;Gammaproteobacteria;Gammaproteobacteria;Pasteurellales;Pasteurellaceae;Rodentibacter;Rodentibacter rarus
GCF_000590885.1	frameshift	TGA	52.5	TRUE	Bacteria;Gammaproteobacteria;Gammaproteobacteria;Enterobacterales;Erwiniaceae;Erwinia;Erwinia mallotivora
GCF_017309605.1	frameshift	TGA	59.5	TRUE	Bacteria;Gammaproteobacteria;Gammaproteobacteria;Enterobacterales;Yersiniaceae;Serratia;Serratia ureilytica
GCF_002291425.1	frameshift	TGA	56	TRUE	Bacteria;Gammaproteobacteria;Gammaproteobacteria;Enterobacterales;Yersiniaceae;Gibbsiella;Gibbsiella quercinecans
GCF_012648005.1	frameshift	TGA	44	TRUE	Bacteria;Firmicutes;Bacillota;Bacilli;Bacillales;Bacillaceae;Bacillus;Bacillus subtilis group;Bacillus mojavensis subgroup;Bacillus mojavensis
GCF_001742185.1	frameshift	TGA	50.5	TRUE	Bacteria;Gammaproteobacteria;Gammaproteobacteria;Enterobacterales;Pectobacteriaceae;Pectobacterium;Pectobacterium wasabiae;Pectobacterium wasabiae CFBP 3304
GCF_001112925.1	frameshift	TGA	48.5	TRUE	Bacteria;Gammaproteobacteria;Gammaproteobacteria;Enterobacterales;Yersiniaceae;Yersinia;Yersinia nurmii
GCF_001656035.1	frameshift	TGA	48.5	TRUE	Bacteria;Gammaproteobacteria;Gammaproteobacteria;Enterobacterales;Yersiniaceae;Yersinia;Yersinia entomophaga
GCF_000803315.1	frameshift	TGA	51.5	TRUE	Bacteria;Gammaproteobacteria;Gammaproteobacteria;Enterobacterales;Pectobacteriaceae;Pectobacterium;Pectobacterium actinidiae
GCF_024380015.1	frameshift	TGA	53	TRUE	Bacteria;Gammaproteobacteria;Gammaproteobacteria;Vibrionales;Vibrionaceae;Photobacterium;Photobacterium atrarenae
GCF_002000125.1	frameshift	TGA	41.5	TRUE	Bacteria;Gammaproteobacteria;Gammaproteobacteria;Pasteurellales;Pasteurellaceae;Rodentibacter;Rodentibacter heidelbergensis
GCF_003382565.3	frameshift	TGA	51	TRUE	Bacteria;Gammaproteobacteria;Gammaproteobacteria;Enterobacterales;Pectobacteriaceae;Pectobacterium;Pectobacterium aquaticum
GCF_004006435.1	frameshift	TGA	44	TRUE	Bacteria;Firmicutes;Bacillota;Bacilli;Bacillales;Bacillaceae;Bacillus;Bacillus subtilis group;Bacillus mojavensis subgroup;Bacillus halotolerans
GCF_900098925.1	frameshift	TGA	42	TRUE	Bacteria;Firmicutes;Bacillota;Bacilli;Bacillales;Bacillaceae;Bacillus;Bacillus massiliglaciei
GCF_900187015.1	frameshift	TGA	60	TRUE	Bacteria;Gammaproteobacteria;Gammaproteobacteria;Enterobacterales;Yersiniaceae;Serratia;Serratia ficaria
GCF_013488025.1	frameshift	TGA	52	TRUE	Bacteria;Gammaproteobacteria;Gammaproteobacteria;Enterobacterales;Pectobacteriaceae;Pectobacterium;Pectobacterium carotovorum
GCF_002095315.1	frameshift	TGA	55.5	TRUE	Bacteria;Gammaproteobacteria;Gammaproteobacteria;Enterobacterales;Erwiniaceae;Pantoea;Pantoea conspicua
GCF_005497185.1	frameshift	TGA	51.5	TRUE	Bacteria;Gammaproteobacteria;Gammaproteobacteria;Enterobacterales;Pectobacteriaceae;Pectobacterium;Pectobacterium polonicum
GCF_004137795.1	frameshift	TGA	50.5	TRUE	Bacteria;Gammaproteobacteria;Gammaproteobacteria;Enterobacterales;Pectobacteriaceae;Pectobacterium;Pectobacterium zantedeschiae
GCF_003148935.1	frameshift	TGA	53	TRUE	Bacteria;Gammaproteobacteria;Gammaproteobacteria;Enterobacterales;Erwiniaceae;Pantoea;Pantoea allii
GCF_003937825.1	frameshift	TGA	44	TRUE	Bacteria;Firmicutes;Bacillota;Bacilli;Bacillales;Bacillaceae;Mesobacillus;Mesobacillus subterraneus
GCF_002632595.1	frameshift	TGA	44.5	TRUE	Bacteria;Gammaproteobacteria;Gammaproteobacteria;Enterobacterales;Morganellaceae;Xenorhabdus;Xenorhabdus szentirmaii
GCF_002288545.1	frameshift	TGA	52	TRUE	Bacteria;Gammaproteobacteria;Gammaproteobacteria;Enterobacterales;Pectobacteriaceae;Pectobacterium;Pectobacterium polaris
GCF_020971565.1	frameshift	TGA	51	TRUE	Bacteria;Gammaproteobacteria;Gammaproteobacteria;Enterobacterales;Pectobacteriaceae;Pectobacterium;Pectobacterium parvum
GCF_003846135.1	frameshift	TGA	51.5	TRUE	Bacteria;Gammaproteobacteria;Gammaproteobacteria;Enterobacterales;Erwiniaceae;Erwinia;Erwinia psidii
GCF_014946825.2	frameshift	TGA	52	TRUE	Bacteria;Gammaproteobacteria;Gammaproteobacteria;Enterobacterales;Pectobacteriaceae;Pectobacterium;Pectobacterium quasiaquaticum
GCF_021365465.1	frameshift	TGA	50.5	TRUE	Bacteria;Gammaproteobacteria;Gammaproteobacteria;Enterobacterales;Erwiniaceae;Erwinia;Erwinia tracheiphila
GCF_002000425.1	frameshift	TGA	41	TRUE	Bacteria;Gammaproteobacteria;Gammaproteobacteria;Pasteurellales;Pasteurellaceae;Rodentibacter;Rodentibacter trehalosifermentans
GCF_004295645.1	frameshift	TGA	45.5	TRUE	Bacteria;Gammaproteobacteria;Gammaproteobacteria;Enterobacterales;Budviciaceae;Jinshanibacter;Jinshanibacter zhutongyuii
GCF_000262755.1	frameshift	TGA	39	TRUE	Bacteria;Firmicutes;Bacillota;Bacilli;Bacillales;Bacillaceae;Bacillus;Bacillus methanolicus;Bacillus methanolicus PB1
GCF_000091565.1	frameshift	TGA	53.5	TRUE	Bacteria;Gammaproteobacteria;Gammaproteobacteria;Enterobacterales;Erwiniaceae;Erwinia;Erwinia amylovora;Erwinia amylovora CFBP1430
GCF_000196615.1	frameshift	TGA	55	TRUE	Bacteria;Gammaproteobacteria;Gammaproteobacteria;Enterobacterales;Erwiniaceae;Erwinia;Erwinia billingiae;Erwinia billingiae Eb661
GCF_900635775.1	frameshift	TGA	41.5	TRUE	Bacteria;Gammaproteobacteria;Gammaproteobacteria;Pasteurellales;Pasteurellaceae;Avibacterium;Avibacterium volantium
GCF_003571485.1	frameshift	TGA	52	TRUE	Bacteria;Gammaproteobacteria;Gammaproteobacteria;Enterobacterales;Pectobacteriaceae;Pectobacterium;Pectobacterium versatile
GCF_900476035.1	frameshift	TGA	42.5	TRUE	Bacteria;Gammaproteobacteria;Gammaproteobacteria;Pasteurellales;Pasteurellaceae;Aggregatibacter;Aggregatibacter segnis;Aggregatibacter segnis ATCC 33393
GCF_000422425.1	frameshift	TGA	48	TRUE	Bacteria;Gammaproteobacteria;Gammaproteobacteria;Oceanospirillales;Oceanospirillaceae;Oceanospirillum;Oceanospirillum beijerinckii;Oceanospirillum beijerinckii DSM 7166
GCF_003934295.1	frameshift	TGA	53	TRUE	Bacteria;Gammaproteobacteria;Gammaproteobacteria;Enterobacterales;Pectobacteriaceae;Dickeya;Dickeya lacustris
GCF_003992745.1	frameshift	TGA	50.5	TRUE	Bacteria;Gammaproteobacteria;Gammaproteobacteria;Enterobacterales;Pectobacteriaceae;Pectobacterium;Pectobacterium parmentieri
GCF_009931295.1	frameshift	TGA	51.5	TRUE	Bacteria;Gammaproteobacteria;Gammaproteobacteria;Enterobacterales;Pectobacteriaceae;Pectobacterium;Pectobacterium odoriferum
GCF_900155355.1	frameshift	TGA	43.5	TRUE	Bacteria;Gammaproteobacteria;Gammaproteobacteria;Enterobacterales;Morganellaceae;Xenorhabdus;Xenorhabdus innexi
GCF_000803215.1	frameshift	TGA	51	TRUE	Bacteria;Gammaproteobacteria;Gammaproteobacteria;Enterobacterales;Pectobacteriaceae;Pectobacterium;Pectobacterium fontis
GCF_009646115.1	frameshift	TGA	54	TRUE	Bacteria;Gammaproteobacteria;Gammaproteobacteria;Enterobacterales;Erwiniaceae;Pantoea;Pantoea eucalypti
GCF_003710245.1	frameshift	TGA	55	TRUE	Bacteria;Gammaproteobacteria;Gammaproteobacteria;Enterobacterales;Erwiniaceae;Pantoea;[Curtobacterium] plantarum
GCF_002921145.1	frameshift	TGA	41.5	TRUE	Bacteria;Gammaproteobacteria;Gammaproteobacteria;Pasteurellales;Pasteurellaceae;Avibacterium;Avibacterium endocarditidis
GCF_011044475.1	frameshift	TGA	53.5	TRUE	Bacteria;Gammaproteobacteria;Gammaproteobacteria;Enterobacterales;Erwiniaceae;Pantoea;Pantoea stewartii
GCF_019048385.1	frameshift	TGA	55	TRUE	Bacteria;Gammaproteobacteria;Gammaproteobacteria;Enterobacterales;Erwiniaceae;Pantoea;Pantoea agglomerans group;Pantoea agglomerans
GCF_000968195.1	frameshift	TGA	45.5	TRUE	Bacteria;Gammaproteobacteria;Gammaproteobacteria;Enterobacterales;Morganellaceae;Xenorhabdus;Xenorhabdus doucetiae
GCF_002163605.1	frameshift	TGA	49.5	TRUE	Bacteria;Gammaproteobacteria;Gammaproteobacteria;Enterobacterales;Erwiniaceae;Tatumella;Tatumella citrea
GCF_004768745.1	frameshift	TGA	59.5	TRUE	Bacteria;Gammaproteobacteria;Gammaproteobacteria;Enterobacterales;Yersiniaceae;Serratia;Serratia nematodiphila
GCF_014156615.1	frameshift	TGA	55	TRUE	Bacteria;Gammaproteobacteria;Gammaproteobacteria;Enterobacterales;Erwiniaceae;Pantoea;Pantoea pleuroti
GCF_022602085.1	frameshift	TGA	48.5	TRUE	Bacteria;Gammaproteobacteria;Gammaproteobacteria;Enterobacterales;Erwiniaceae;Rosenbergiella;Rosenbergiella collisarenosi
GCF_003516165.1	frameshift	TGA	59.5	TRUE	Bacteria;Gammaproteobacteria;Gammaproteobacteria;Enterobacterales;Yersiniaceae;Serratia;Serratia marcescens
GCF_011065485.1	frameshift	TGA	53	TRUE	Bacteria;Gammaproteobacteria;Gammaproteobacteria;Enterobacterales;Yersiniaceae;Rahnella;Rahnella contaminans
GCF_016649425.1	frameshift	TGA	45	TRUE	Bacteria;Gammaproteobacteria;Gammaproteobacteria;Enterobacterales;Budviciaceae;Jinshanibacter;Jinshanibacter allomyrinae
GCF_014651815.1	frameshift	TGA	51	TRUE	Bacteria;Gammaproteobacteria;Gammaproteobacteria;Alteromonadales;Alteromonadaceae;Alteromonas/Salinimonas group;Alteromonas;Alteromonas halophila
GCF_001999305.1	frameshift	TGA	41	TRUE	Bacteria;Gammaproteobacteria;Gammaproteobacteria;Pasteurellales;Pasteurellaceae;Rodentibacter;Rodentibacter myodis
GCF_018494035.1	frameshift	TGA	45.5	TRUE	Bacteria;Gammaproteobacteria;Gammaproteobacteria;Enterobacterales;Erwiniaceae;Rosenbergiella;Rosenbergiella australiborealis
GCF_003182475.1	frameshift	TGA	50.5	TRUE	Bacteria;Gammaproteobacteria;Gammaproteobacteria;Enterobacterales;Enterobacteriaceae;Mangrovibacter;Mangrovibacter plantisponsor
GCF_001243895.1	frameshift	TGA	43	TRUE	Bacteria;Firmicutes;Bacillota;Bacilli;Bacillales;Bacillaceae;Bacillus;Bacillus testis
GCF_017743015.1	frameshift	TGA	43	TRUE	Bacteria;Gammaproteobacteria;Gammaproteobacteria;Enterobacterales;Morganellaceae;Xenorhabdus;Xenorhabdus budapestensis
GCF_023108895.1	frameshift	TGA	43	TRUE	Bacteria;Gammaproteobacteria;Gammaproteobacteria;Enterobacterales;Morganellaceae;Photorhabdus;Photorhabdus noenieputensis
GCF_021462285.1	frameshift	TGA	59	TRUE	Bacteria;Gammaproteobacteria;Gammaproteobacteria;Enterobacterales;Yersiniaceae;Serratia;Serratia entomophila
GCF_017329545.1	frameshift	TGA	50.5	TRUE	Bacteria;Gammaproteobacteria;Gammaproteobacteria;Vibrionales;Vibrionaceae;Photobacterium;Photobacterium ganghwense
GCF_025946765.1	frameshift	TGA	51	TRUE	Bacteria;Gammaproteobacteria;Gammaproteobacteria;Enterobacterales;Pectobacteriaceae;Pectobacterium;Pectobacterium cacticida
GCF_003581585.1	frameshift	TGA	43	TRUE	Bacteria;Firmicutes;Bacillota;Bacilli;Bacillales;Bacillaceae;Bacillus;Bacillus salacetis
GCF_000233595.1	frameshift	TGA	53.5	TRUE	Bacteria;Gammaproteobacteria;Gammaproteobacteria;Enterobacterales;Erwiniaceae;Pantoea;Pantoea ananatis;Pantoea ananatis PA13
GCF_002811195.1	frameshift	TGA	54	TRUE	Bacteria;Gammaproteobacteria;Gammaproteobacteria;Enterobacterales;Erwiniaceae;Pantoea;Pantoea rodasii
GCF_000773975.1	frameshift	TGA	55	TRUE	Bacteria;Gammaproteobacteria;Gammaproteobacteria;Enterobacterales;Erwiniaceae;Erwinia;Erwinia typographi
GCF_001010285.1	frameshift	TGA	44	TRUE	Bacteria;Gammaproteobacteria;Gammaproteobacteria;Enterobacterales;Morganellaceae;Photorhabdus;Photorhabdus thracensis
GCF_009873295.1	frameshift	TGA	52	TRUE	Bacteria;Gammaproteobacteria;Gammaproteobacteria;Enterobacterales;Pectobacteriaceae;Pectobacterium;Pectobacterium brasiliense
GCF_002206385.2	frameshift	TGA	56	TRUE	Bacteria;Gammaproteobacteria;Gammaproteobacteria;Enterobacterales;Yersiniaceae;Serratia;Serratia odorifera
GCF_015644585.1	frameshift	TGA	53	TRUE	Bacteria;Gammaproteobacteria;Gammaproteobacteria;Enterobacterales;Yersiniaceae;Rahnella;Rahnella laticis
GCF_900454535.1	frameshift	TGA	41.5	TRUE	Bacteria;Gammaproteobacteria;Gammaproteobacteria;Pasteurellales;Pasteurellaceae;Avibacterium;Avibacterium avium
GCF_000968175.1	frameshift	TGA	44.5	TRUE	Bacteria;Gammaproteobacteria;Gammaproteobacteria;Enterobacterales;Morganellaceae;Xenorhabdus;Xenorhabdus poinarii;Xenorhabdus poinarii G6
GCF_000769555.1	frameshift	TGA	46.5	TRUE	Bacteria;Firmicutes;Bacillota;Bacilli;Bacillales;Bacillaceae;Bacillus;Bacillus subtilis group;Bacillus amyloliquefaciens group;Bacillus velezensis
GCF_013282725.1	frameshift	TGA	49	TRUE	Bacteria;Gammaproteobacteria;Gammaproteobacteria;Enterobacterales;Yersiniaceae;Yersinia;Yersinia mollaretii;Yersinia mollaretii ATCC 43969
GCF_019396925.1	frameshift	TGA	46.5	TRUE	Bacteria;Firmicutes;Bacillota;Bacilli;Bacillales;Bacillaceae;Bacillus;Bacillus subtilis group;Bacillus amyloliquefaciens group;Bacillus amyloliquefaciens
GCF_022647505.1	frameshift	TGA	50	TRUE	Bacteria;Gammaproteobacteria;Gammaproteobacteria;Enterobacterales;Erwiniaceae;Erwinia;[Pantoea] beijingensis
GCF_003610915.1	frameshift	TGA	52	TRUE	Bacteria;Gammaproteobacteria;Gammaproteobacteria;Enterobacterales;Yersiniaceae;Rahnella;Rahnella variigena
GCF_002874535.1	frameshift	TGA	42	TRUE	Bacteria;Firmicutes;Bacillota;Bacilli;Bacillales;Bacillaceae;Mesobacillus;Mesobacillus jeotgali
GCF_001642805.2	frameshift	TGA	59.5	TRUE	Bacteria;Gammaproteobacteria;Gammaproteobacteria;Enterobacterales;Yersiniaceae;Serratia;Serratia surfactantfaciens
GCF_021295345.1	frameshift	TGA	46	TRUE	Bacteria;Gammaproteobacteria;Gammaproteobacteria;Alteromonadales;Alteromonadales genera incertae sedis;Motilimonas;Motilimonas eburnea
GCF_018257325.1	frameshift	TGA	58.5	TRUE	Bacteria;Gammaproteobacteria;Gammaproteobacteria;Enterobacterales;Yersiniaceae;Nissabacter;Nissabacter archeti
GCF_001039065.1	frameshift	TGA	51	TRUE	Bacteria;Gammaproteobacteria;Gammaproteobacteria;Enterobacterales;Pectobacteriaceae;Pectobacterium;Pectobacterium peruviense
GCF_009730055.1	frameshift	TGA	47.5	TRUE	Bacteria;Gammaproteobacteria;Gammaproteobacteria;Enterobacterales;Yersiniaceae;Yersinia;Yersinia intermedia
GCF_000517425.1	frameshift	TGA	57	TRUE	Bacteria;Gammaproteobacteria;Gammaproteobacteria;Enterobacterales;Bruguierivoracaceae;Sodalis;Sodalis praecaptivus
GCF_000241955.1	frameshift	TGA	52	TRUE	Bacteria;Gammaproteobacteria;Gammaproteobacteria;Enterobacterales;Yersiniaceae;Rahnella;Rahnella aquatilis;Rahnella aquatilis CIP 78.65 = ATCC 33071
GCF_025133195.1	frameshift	TGA	47.5	TRUE	Bacteria;Gammaproteobacteria;Gammaproteobacteria;Enterobacterales;Yersiniaceae;Yersinia;Yersinia alsatica
GCF_004340465.1	frameshift	TGA	43	TRUE	Bacteria;Firmicutes;Bacillota;Bacilli;Bacillales;Bacillaceae;Mesobacillus;Mesobacillus foraminis
GCF_002095475.1	frameshift	TGA	52.5	TRUE	Bacteria;Gammaproteobacteria;Gammaproteobacteria;Enterobacterales;Erwiniaceae;Pantoea;Pantoea rwandensis
GCF_003600645.1	frameshift	TGA	47.5	TRUE	Bacteria;Gammaproteobacteria;Gammaproteobacteria;Enterobacterales;Yersiniaceae;Yersinia;Yersinia rochesterensis
GCF_000834295.1	frameshift	TGA	47.5	TRUE	Bacteria;Gammaproteobacteria;Gammaproteobacteria;Enterobacterales;Yersiniaceae;Yersinia;Yersinia pseudotuberculosis complex;Yersinia pseudotuberculosis;Yersinia pseudotuberculosis IP 32953
GCF_013343715.1	frameshift	TGA	40.5	TRUE	Bacteria;Firmicutes;Bacillota;Bacilli;Bacillales;Bacillaceae;Mesobacillus;Mesobacillus harenae
GCF_002858825.1	frameshift	TGA	59	TRUE	Bacteria;Gammaproteobacteria;Gammaproteobacteria;Enterobacterales;Yersiniaceae;Chimaeribacter;Chimaeribacter arupi
GCF_004362535.1	frameshift	TGA	41	TRUE	Bacteria;Gammaproteobacteria;Gammaproteobacteria;Pasteurellales;Pasteurellaceae;Avibacterium;Avibacterium gallinarum
GCF_014295015.1	frameshift	TGA	44	TRUE	Bacteria;Gammaproteobacteria;Gammaproteobacteria;Enterobacterales;Morganellaceae;Xenorhabdus;Xenorhabdus nematophila
GCF_001655675.1	frameshift	TGA	50	TRUE	Bacteria;Gammaproteobacteria;Gammaproteobacteria;Enterobacterales;Enterobacteriaceae;Mangrovibacter;Mangrovibacter phragmitis
GCF_000517405.1	frameshift	TGA	56	TRUE	Bacteria;Gammaproteobacteria;Gammaproteobacteria;Enterobacterales;Bruguierivoracaceae;Sodalis;Candidatus Sodalis pierantonius;Candidatus Sodalis pierantonius str. SOPE
GCF_002127545.1	frameshift	TGA	45	TRUE	Bacteria;Gammaproteobacteria;Gammaproteobacteria;Enterobacterales;Morganellaceae;Xenorhabdus;Xenorhabdus beddingii
GCF_900156875.1	frameshift	TGA	38.5	TRUE	Bacteria;Firmicutes;Bacillota;Bacilli;Bacillales;Bacillaceae;Bacillus;Bacillus dakarensis
GCF_004363295.1	frameshift	TGA	46.5	TRUE	Bacteria;Gammaproteobacteria;Gammaproteobacteria;Pasteurellales;Pasteurellaceae;Mesocricetibacter;Mesocricetibacter intestinalis
GCF_000311725.1	frameshift	TGA	37.5	TRUE	Bacteria;Firmicutes;Bacillota;Bacilli;Bacillales;Bacillaceae;Robertmurraya;Robertmurraya massiliosenegalensis;Robertmurraya massiliosenegalensis JC6
GCF_018343535.1	frameshift	TGA	41	TRUE	Bacteria;Firmicutes;Bacillota;Bacilli;Bacillales;Bacillaceae;Neobacillus;Neobacillus rhizophilus
GCF_900186025.1	frameshift	TGA	53	TRUE	Bacteria;Gammaproteobacteria;Gammaproteobacteria;Enterobacterales;Yersiniaceae;Serratia;Serratia grimesii
GCF_000222975.1	frameshift	TGA	47.5	TRUE	Bacteria;Gammaproteobacteria;Gammaproteobacteria;Enterobacterales;Yersiniaceae;Yersinia;Yersinia pseudotuberculosis complex;Yersinia pestis;Yersinia pestis A1122
GCF_001123825.1	frameshift	TGA	47.5	TRUE	Bacteria;Gammaproteobacteria;Gammaproteobacteria;Enterobacterales;Yersiniaceae;Yersinia;Yersinia thracica
GCF_002591855.1	frameshift	TGA	45	TRUE	Bacteria;Gammaproteobacteria;Gammaproteobacteria;Pasteurellales;Pasteurellaceae;Actinobacillus;Actinobacillus succinogenes
GCF_000754805.1	frameshift	TGA	47	TRUE	Bacteria;Gammaproteobacteria;Gammaproteobacteria;Enterobacterales;Yersiniaceae;Yersinia;Yersinia frederiksenii;Yersinia frederiksenii ATCC 33641
GCF_000612035.1	frameshift	TGA	42.5	TRUE	Bacteria;Gammaproteobacteria;Gammaproteobacteria;Enterobacterales;Morganellaceae;Photorhabdus;Photorhabdus aegyptia
GCF_902726525.1	frameshift	TGA	47.5	TRUE	Bacteria;Gammaproteobacteria;Gammaproteobacteria;Enterobacterales;Yersiniaceae;Yersinia;Yersinia artesiana
GCF_900117315.1	frameshift	TGA	36.5	TRUE	Bacteria;Firmicutes;Bacillota;Bacilli;Bacillales;Bacillaceae;Bacillus;Bacillus massilionigeriensis
GCF_002993365.1	frameshift	TGA	48.5	TRUE	Bacteria;Gammaproteobacteria;Gammaproteobacteria;Alteromonadales;Alteromonadaceae;Alteromonas/Salinimonas group;Alteromonas;Alteromonas alba
GCF_020523985.1	frameshift	TGA	49.5	TRUE	Bacteria;Gammaproteobacteria;Gammaproteobacteria;Enterobacterales;Enterobacteriaceae;Mangrovibacter;Mangrovibacter yixingensis
GCF_022647325.1	frameshift	TGA	57.5	TRUE	Bacteria;Gammaproteobacteria;Gammaproteobacteria;Enterobacterales;Erwiniaceae;Pantoea;Pantoea deleyi
GCF_001998825.1	frameshift	TGA	40	TRUE	Bacteria;Gammaproteobacteria;Gammaproteobacteria;Pasteurellales;Pasteurellaceae;Rodentibacter;Rodentibacter mrazii
GCF_000148645.1	frameshift	TGA	60	TRUE	Bacteria;Gammaproteobacteria;Gammaproteobacteria;Alteromonadales;Ferrimonadaceae;Ferrimonas;Ferrimonas balearica;Ferrimonas balearica DSM 9799
GCF_900115195.1	frameshift	TGA	42.5	TRUE	Bacteria;Gammaproteobacteria;Gammaproteobacteria;Enterobacterales;Morganellaceae;Xenorhabdus;Xenorhabdus japonica
GCF_022637475.1	frameshift	TGA	52.5	TRUE	Bacteria;Gammaproteobacteria;Gammaproteobacteria;Enterobacterales;Yersiniaceae;Rahnella;Rahnella aceris
GCF_021276285.1	frameshift	TGA	53.5	TRUE	Bacteria;Gammaproteobacteria;Gammaproteobacteria;Enterobacterales;Yersiniaceae;Rahnella;Rahnella victoriana
GCF_001647025.1	frameshift	TGA	48	TRUE	Bacteria;Gammaproteobacteria;Gammaproteobacteria;Oceanospirillales;Endozoicomonadaceae;Endozoicomonas;Endozoicomonas atrinae
GCF_019844095.1	frameshift	TGA	55.5	TRUE	Bacteria;Gammaproteobacteria;Gammaproteobacteria;Enterobacterales;Erwiniaceae;Erwinia;Erwinia persicina
GCF_019090985.1	frameshift	TGA	43	TRUE	Bacteria;Gammaproteobacteria;Gammaproteobacteria;Enterobacterales;Morganellaceae;Photorhabdus;Photorhabdus akhurstii
GCF_003731635.1	frameshift	TGA	48.5	TRUE	Bacteria;Gammaproteobacteria;Gammaproteobacteria;Alteromonadales;Alteromonadaceae;Alteromonas/Salinimonas group;Alteromonas;Alteromonas oceani
GCF_002968995.1	frameshift	TGA	43	TRUE	Bacteria;Gammaproteobacteria;Gammaproteobacteria;Enterobacterales;Morganellaceae;Photorhabdus;Photorhabdus hindustanensis
GCF_000736675.1	frameshift	TGA	45	TRUE	Bacteria;Gammaproteobacteria;Gammaproteobacteria;Enterobacterales;Morganellaceae;Xenorhabdus;Xenorhabdus bovienii;Xenorhabdus bovienii str. feltiae Florida
GCF_014712675.1	frameshift	TGA	39.5	TRUE	Bacteria;Firmicutes;Bacillota;Bacilli;Bacillales;Bacillaceae;Peribacillus;Peribacillus faecalis
GCF_016415625.1	frameshift	TGA	55.5	TRUE	Bacteria;Gammaproteobacteria;Gammaproteobacteria;Enterobacterales;Enterobacteriaceae;Shimwellia;Shimwellia pseudoproteus
GCF_902375395.1	frameshift	TGA	40	TRUE	Bacteria;Firmicutes;Bacillota;Bacilli;Bacillales;Bacillaceae;Bacillus;Bacillus rubiinfantis
GCF_004124235.1	frameshift	TGA	48	TRUE	Bacteria;Gammaproteobacteria;Gammaproteobacteria;Enterobacterales;Yersiniaceae;Yersinia;Yersinia hibernica
GCF_902170945.1	frameshift	TGA	47	TRUE	Bacteria;Gammaproteobacteria;Gammaproteobacteria;Enterobacterales;Yersiniaceae;Yersinia;Yersinia proxima
GCF_008693045.1	frameshift	TGA	54	TRUE	Bacteria;Gammaproteobacteria;Gammaproteobacteria;Enterobacterales;Yersiniaceae;Ewingella;Ewingella americana
GCF_000196155.1	frameshift	TGA	43	TRUE	Bacteria;Gammaproteobacteria;Gammaproteobacteria;Enterobacterales;Morganellaceae;Photorhabdus;Photorhabdus laumondii;Photorhabdus laumondii subsp. laumondii;Photorhabdus laumondii subsp. laumondii TTO1
GCF_001006005.1	frameshift	TGA	53.5	TRUE	Bacteria;Gammaproteobacteria;Gammaproteobacteria;Enterobacterales;Yersiniaceae;Serratia;Serratia fonticola
GCF_019049675.1	frameshift	TGA	52	TRUE	Bacteria;Gammaproteobacteria;Gammaproteobacteria;Enterobacterales;Yersiniaceae;Rahnella;Rahnella bonaserana
GCF_001558255.2	frameshift	TGA	49.5	TRUE	Bacteria;Gammaproteobacteria;Gammaproteobacteria;Vibrionales;Vibrionaceae;Grimontia;Grimontia hollisae
GCF_003429095.1	frameshift	TGA	40.5	TRUE	Bacteria;Firmicutes;Bacillota;Bacilli;Bacillales;Bacillaceae;Peribacillus;Peribacillus saganii
GCF_000757425.2	frameshift	TGA	50	FALSE	Bacteria;Gammaproteobacteria;Gammaproteobacteria;Enterobacterales;Erwiniaceae;Tatumella;Tatumella morbirosei
GCF_009831665.3	frameshift	TGA	51.5	TRUE	Bacteria;Gammaproteobacteria;Gammaproteobacteria;Enterobacterales;Yersiniaceae;Serratia;Serratia symbiotica
GCF_000467125.1	frameshift	TGA	50	TRUE	Bacteria;Gammaproteobacteria;Gammaproteobacteria;Vibrionales;Vibrionaceae;Vibrio;Vibrio proteolyticus;Vibrio proteolyticus NBRC 13287
GCF_003429105.1	frameshift	TGA	42.5	TRUE	Bacteria;Firmicutes;Bacillota;Bacilli;Bacillales;Bacillaceae;Peribacillus;Peribacillus glennii
GCF_900186995.1	frameshift	TGA	42.5	TRUE	Bacteria;Gammaproteobacteria;Gammaproteobacteria;Pasteurellales;Pasteurellaceae;Haemophilus;Haemophilus pittmaniae
GCF_000749845.1	frameshift	TGA	51	TRUE	Bacteria;Gammaproteobacteria;Gammaproteobacteria;Enterobacterales;Pectobacteriaceae;Pectobacterium;Pectobacterium betavasculorum
GCF_001976145.1	frameshift	TGA	53	TRUE	Bacteria;Gammaproteobacteria;Gammaproteobacteria;Enterobacterales;Yersiniaceae;Serratia;Serratia oryzae
GCF_002000485.1	frameshift	TGA	40	TRUE	Bacteria;Gammaproteobacteria;Gammaproteobacteria;Pasteurellales;Pasteurellaceae;Rodentibacter;Rodentibacter ratti
GCF_001597945.1	frameshift	TGA	48	TRUE	Bacteria;Gammaproteobacteria;Gammaproteobacteria;Vibrionales;Vibrionaceae;Vibrio;Vibrio cidicii
GCF_000722995.1	frameshift	TGA	43	TRUE	Bacteria;Gammaproteobacteria;Gammaproteobacteria;Enterobacterales;Morganellaceae;Photorhabdus;Photorhabdus temperata;Photorhabdus temperata subsp. temperata;Photorhabdus temperata subsp. temperata Meg1
GCF_017498685.1	frameshift	TGA	47.5	TRUE	Bacteria;Gammaproteobacteria;Gammaproteobacteria;Enterobacterales;Yersiniaceae;Yersinia;Yersinia ruckeri
GCF_023653475.1	frameshift	TGA	49.5	TRUE	Bacteria;Gammaproteobacteria;Gammaproteobacteria;Vibrionales;Vibrionaceae;Photobacterium;Photobacterium galatheae
GCF_001721185.1	frameshift	TGA	43.5	TRUE	Bacteria;Gammaproteobacteria;Gammaproteobacteria;Enterobacterales;Morganellaceae;Xenorhabdus;Xenorhabdus hominickii
GCF_001048695.1	frameshift	TGA	38	TRUE	Bacteria;Firmicutes;Bacillota;Bacilli;Bacillales;Bacillaceae;Neobacillus;Neobacillus massiliamazoniensis
GCF_003614885.1	frameshift	TGA	50	TRUE	Bacteria;Gammaproteobacteria;Gammaproteobacteria;Vibrionales;Vibrionaceae;Photobacterium;Photobacterium salinisoli
GCF_003350505.1	frameshift	TGA	42	TRUE	Bacteria;Firmicutes;Bacillota;Bacilli;Bacillales;Bacillaceae;Falsibacillus;Falsibacillus pallidus
GCF_020002245.1	frameshift	TGA	44	TRUE	Bacteria;Firmicutes;Bacillota;Bacilli;Bacillales;Bacillaceae;Bacillus;Bacillus badius
GCF_011189505.1	frameshift	TGA	43.5	TRUE	Bacteria;Gammaproteobacteria;Gammaproteobacteria;Enterobacterales;Morganellaceae;Photorhabdus;Photorhabdus tasmaniensis
GCF_000312485.1	frameshift	TGA	47.5	TRUE	Bacteria;Gammaproteobacteria;Gammaproteobacteria;Enterobacterales;Yersiniaceae;Yersinia;Yersinia massiliensis;Yersinia massiliensis CCUG 53443
GCF_000986785.1	frameshift	TGA	45.5	TRUE	Bacteria;Firmicutes;Bacillota;Bacilli;Bacillales;Bacillaceae;Mesobacillus;Mesobacillus campisalis
GCF_900477945.1	frameshift	TGA	38.5	TRUE	Bacteria;Gammaproteobacteria;Gammaproteobacteria;Pasteurellales;Pasteurellaceae;Haemophilus;Haemophilus haemolyticus
GCF_019049695.1	frameshift	TGA	51.5	TRUE	Bacteria;Gammaproteobacteria;Gammaproteobacteria;Enterobacterales;Yersiniaceae;Rahnella;Rahnella perminowiae
GCF_900100015.1	frameshift	TGA	46.5	TRUE	Bacteria;Gammaproteobacteria;Gammaproteobacteria;Vibrionales;Vibrionaceae;Vibrio;Vibrio xiamenensis
GCF_000517265.1	frameshift	TGA	43.5	TRUE	Bacteria;Gammaproteobacteria;Gammaproteobacteria;Enterobacterales;Morganellaceae;Photorhabdus;Photorhabdus khanii;Photorhabdus khanii NC19
GCF_011189495.1	frameshift	TGA	43	TRUE	Bacteria;Gammaproteobacteria;Gammaproteobacteria;Enterobacterales;Morganellaceae;Photorhabdus;Photorhabdus stackebrandtii
GCF_902170405.1	frameshift	TGA	47	TRUE	Bacteria;Gammaproteobacteria;Gammaproteobacteria;Enterobacterales;Yersiniaceae;Yersinia;Yersinia vastinensis
GCF_011765605.1	frameshift	TGA	41	TRUE	Bacteria;Gammaproteobacteria;Gammaproteobacteria;Pasteurellales;Pasteurellaceae;Avibacterium;Avibacterium paragallinarum
GCF_001319845.1	frameshift	TGA	49	TRUE	Bacteria;Gammaproteobacteria;Gammaproteobacteria;Enterobacterales;Yersiniaceae;Yersinia;Yersinia aleksiciae
GCF_000827595.2	frameshift	TGA	46	TRUE	Bacteria;Gammaproteobacteria;Gammaproteobacteria;Pasteurellales;Pasteurellaceae;Necropsobacter;Necropsobacter massiliensis
GCF_008364325.2	frameshift	TGA	55.5	TRUE	Bacteria;Gammaproteobacteria;Gammaproteobacteria;Enterobacterales;Yersiniaceae;Serratia;Serratia liquefaciens
GCF_002150805.1	frameshift	TGA	50.5	TRUE	Bacteria;Gammaproteobacteria;Gammaproteobacteria;Oceanospirillales;Oceanospirillaceae;Oceanospirillum;Oceanospirillum sanctuarii
GCF_000834455.1	frameshift	TGA	47	TRUE	Bacteria;Gammaproteobacteria;Gammaproteobacteria;Enterobacterales;Yersiniaceae;Yersinia;Yersinia rohdei
GCF_001996005.1	frameshift	TGA	50.5	TRUE	Bacteria;Gammaproteobacteria;Gammaproteobacteria;Vibrionales;Vibrionaceae;Salinivibrio;Salinivibrio siamensis
GCF_018288855.1	frameshift	TGA	53	TRUE	Bacteria;Gammaproteobacteria;Gammaproteobacteria;Enterobacterales;Yersiniaceae;Rahnella;Rahnella inusitata
GCF_003668575.1	frameshift	TGA	42.5	TRUE	Bacteria;Firmicutes;Bacillota;Bacilli;Bacillales;Bacillaceae;Falsibacillus;Falsibacillus albus
GCF_020683125.1	frameshift	TGA	54	TRUE	Bacteria;Gammaproteobacteria;Gammaproteobacteria;Enterobacterales;Erwiniaceae;Erwinia;Erwinia rhapontici
GCF_001684335.1	frameshift	TGA	42.5	TRUE	Bacteria;Gammaproteobacteria;Gammaproteobacteria;Enterobacterales;Morganellaceae;Photorhabdus;Photorhabdus namnaonensis
GCF_000772535.1	frameshift	TGA	47	TRUE	Bacteria;Gammaproteobacteria;Gammaproteobacteria;Pasteurellales;Pasteurellaceae;Chelonobacter;Chelonobacter oris
GCF_000966195.1	frameshift	TGA	42.5	TRUE	Bacteria;Firmicutes;Bacillota;Bacilli;Bacillales;Bacillaceae;Domibacillus;Domibacillus robiginosus
GCF_002335815.1	frameshift	TGA	39.5	TRUE	Bacteria;Firmicutes;Bacillota;Bacilli;Bacillales;Bacillaceae;Neobacillus;Neobacillus soli
GCF_000931575.1	frameshift	TGA	38	TRUE	Bacteria;Gammaproteobacteria;Gammaproteobacteria;Pasteurellales;Pasteurellaceae;Haemophilus;Haemophilus influenzae
GCF_019249295.1	frameshift	TGA	49	TRUE	Bacteria;Gammaproteobacteria;Gammaproteobacteria;Alteromonadales;Alteromonadaceae;Alteromonas/Salinimonas group;Alteromonas;Alteromonas antoniana
GCF_000740965.1	frameshift	TGA	51	TRUE	Bacteria;Gammaproteobacteria;Gammaproteobacteria;Enterobacterales;Pectobacteriaceae;Pectobacterium;Pectobacterium atrosepticum
GCF_000582515.1	frameshift	TGA	47	TRUE	Bacteria;Gammaproteobacteria;Gammaproteobacteria;Enterobacterales;Yersiniaceae;Yersinia;Yersinia pseudotuberculosis complex;Yersinia similis
GCF_000834395.1	frameshift	TGA	47.5	TRUE	Bacteria;Gammaproteobacteria;Gammaproteobacteria;Enterobacterales;Yersiniaceae;Yersinia;Yersinia aldovae;Yersinia aldovae 670-83
GCF_001280945.1	frameshift	TGA	42	TRUE	Bacteria;Gammaproteobacteria;Gammaproteobacteria;Enterobacterales;Morganellaceae;Photorhabdus;Photorhabdus heterorhabditis
GCF_003367475.1	frameshift	TGA	50.5	TRUE	Bacteria;Gammaproteobacteria;Gammaproteobacteria;Alteromonadales;Alteromonadaceae;Alteromonas/Salinimonas group;Alteromonas;Alteromonas aestuariivivens
GCF_000742675.1	frameshift	TGA	43	TRUE	Bacteria;Firmicutes;Bacillota;Bacilli;Bacillales;Bacillaceae;Bacillus;Bacillus subtilis group;Bacillus atrophaeus;Bacillus atrophaeus subsp. globigii
GCF_025758635.1	frameshift	TGA	47	TRUE	Bacteria;Gammaproteobacteria;Gammaproteobacteria;Enterobacterales;Yersiniaceae;Yersinia;Yersinia enterocolitica
GCF_000423605.1	frameshift	TGA	55.5	TRUE	Bacteria;Gammaproteobacteria;Gammaproteobacteria;Oceanospirillales;Saccharospirillaceae;Saccharospirillum;Saccharospirillum impatiens;Saccharospirillum impatiens DSM 12546
GCF_013753875.1	frameshift	TGA	58.5	TRUE	Bacteria;Gammaproteobacteria;Gammaproteobacteria;Enterobacterales;Erwiniaceae;Pantoea;Candidatus Pantoea persica
GCF_008605885.1	frameshift	TGA	38	TRUE	Bacteria;Gammaproteobacteria;Gammaproteobacteria;Pasteurellales;Pasteurellaceae;Haemophilus;Haemophilus seminalis
GCF_019049625.1	frameshift	TGA	52	TRUE	Bacteria;Gammaproteobacteria;Gammaproteobacteria;Enterobacterales;Yersiniaceae;Rahnella;Rahnella ecdela
GCF_019049655.1	frameshift	TGA	53	TRUE	Bacteria;Gammaproteobacteria;Gammaproteobacteria;Enterobacterales;Yersiniaceae;Rahnella;Rahnella rivi
GCF_001083805.1	frameshift	TGA	43	TRUE	Bacteria;Gammaproteobacteria;Gammaproteobacteria;Enterobacterales;Morganellaceae;Photorhabdus;Photorhabdus luminescens;Photorhabdus luminescens subsp. luminescens
GCF_001995985.1	frameshift	TGA	50.5	TRUE	Bacteria;Gammaproteobacteria;Gammaproteobacteria;Vibrionales;Vibrionaceae;Salinivibrio;Salinivibrio sharmensis
GCF_002795405.1	frameshift	TGA	43.5	TRUE	Bacteria;Gammaproteobacteria;Gammaproteobacteria;Pasteurellales;Pasteurellaceae;Caviibacterium;Caviibacterium pharyngocola
GCF_013030075.1	no frameshift	NA	52.5	TRUE	Bacteria;Betaproteobacteria;Betaproteobacteria;Neisseriales;Neisseriaceae;Neisseria;Neisseria gonorrhoeae
GCF_009730655.1	frameshift	TGA	53	TRUE	Bacteria;Gammaproteobacteria;Gammaproteobacteria;Alteromonadales;Shewanellaceae;Shewanella;Shewanella algae
GCF_004340985.1	frameshift	TGA	41	TRUE	Bacteria;Gammaproteobacteria;Gammaproteobacteria;Pasteurellales;Pasteurellaceae;Cricetibacter;Cricetibacter osteomyelitidis
GCF_020005365.1	frameshift	TGA	45	TRUE	Bacteria;Gammaproteobacteria;Gammaproteobacteria;Kangiellales;Kangiellaceae;Kangiella;Kangiella shandongensis
GCF_001583435.1	frameshift	TGA	48.5	TRUE	Bacteria;Gammaproteobacteria;Gammaproteobacteria;Oceanospirillales;Endozoicomonadaceae;Endozoicomonas;Endozoicomonas montiporae;Endozoicomonas montiporae CL-33
GCF_001756855.1	frameshift	TGA	53	TRUE	Bacteria;Gammaproteobacteria;Gammaproteobacteria;Enterobacterales;Erwiniaceae;Erwinia;Candidatus Erwinia dacicola
GCF_019670705.1	frameshift	TGA	52.5	TRUE	Bacteria;Gammaproteobacteria;Gammaproteobacteria;Alteromonadales;Shewanellaceae;Shewanella;Shewanella carassii
GCF_014841115.1	frameshift	TGA	50	TRUE	Bacteria;Gammaproteobacteria;Gammaproteobacteria;Vibrionales;Vibrionaceae;Photobacterium;Photobacterium arenosum
GCF_900111105.1	frameshift	TGA	47.5	TRUE	Bacteria;Gammaproteobacteria;Gammaproteobacteria;Enterobacterales;Erwiniaceae;Rosenbergiella;Rosenbergiella nectarea
GCF_002864045.1	frameshift	TGA	49	TRUE	Bacteria;Gammaproteobacteria;Gammaproteobacteria;Oceanospirillales;Endozoicomonadaceae;Endozoicomonas;Endozoicomonas acroporae
GCF_016909175.1	frameshift	TGA	40	TRUE	Bacteria;Firmicutes;Bacillota;Bacilli;Bacillales;Bacillaceae;Peribacillus;Peribacillus deserti
GCF_002797355.1	frameshift	TGA	44	TRUE	Bacteria;Firmicutes;Bacillota;Bacilli;Bacillales;Bacillaceae;Bacillus;Bacillus xiapuensis
GCF_004365405.1	frameshift	TGA	56	TRUE	Bacteria;Gammaproteobacteria;Gammaproteobacteria;Aeromonadales;Aeromonadaceae;Oceanimonas;Oceanimonas baumannii
GCF_003026495.1	frameshift	TGA	48	TRUE	Bacteria;Gammaproteobacteria;Gammaproteobacteria;Vibrionales;Vibrionaceae;Photobacterium;Photobacterium sanctipauli
GCF_001757105.1	frameshift	TGA	48	TRUE	Bacteria;Gammaproteobacteria;Gammaproteobacteria;Alteromonadales;Alteromonadaceae;Alteromonas/Salinimonas group;Alteromonas;Alteromonas confluentis
GCF_001562015.1	frameshift	TGA	47.5	TRUE	Bacteria;Gammaproteobacteria;Gammaproteobacteria;Oceanospirillales;Endozoicomonadaceae;Endozoicomonas;Endozoicomonas arenosclerae
GCF_002591785.1	frameshift	TGA	46	TRUE	Bacteria;Gammaproteobacteria;Gammaproteobacteria;Enterobacterales;Budviciaceae;Budvicia;Budvicia aquatica
GCF_001854765.1	frameshift	TGA	44.5	TRUE	Bacteria;Gammaproteobacteria;Gammaproteobacteria;Vibrionales;Vibrionaceae;Vibrio;Vibrio sonorensis
GCF_000007745.1	frameshift	TGA	42.5	TRUE	Bacteria;Gammaproteobacteria;Gammaproteobacteria;Pasteurellales;Pasteurellaceae;Basfia;[Mannheimia] succiniciproducens;[Mannheimia] succiniciproducens MBEL55E
GCF_001636315.1	frameshift	TGA	40.5	TRUE	Bacteria;Firmicutes;Bacillota;Bacilli;Bacillales;Bacillaceae;Neobacillus;Neobacillus mesonae
GCF_012275065.1	frameshift	TGA	48.5	TRUE	Bacteria;Gammaproteobacteria;Gammaproteobacteria;Vibrionales;Vibrionaceae;Vibrio;Vibrio navarrensis
GCF_009831415.1	frameshift	TGA	47	TRUE	Bacteria;Gammaproteobacteria;Gammaproteobacteria;Enterobacterales;Yersiniaceae;Yersinia;Yersinia canariae
GCF_009904675.1	frameshift	TGA	51	TRUE	Bacteria;Gammaproteobacteria;Gammaproteobacteria;Vibrionales;Vibrionaceae;Photobacterium;Photobacterium halotolerans
GCF_001939735.1	frameshift	TGA	48	TRUE	Bacteria;Gammaproteobacteria;Gammaproteobacteria;Vibrionales;Vibrionaceae;Photobacterium;Photobacterium proteolyticum
GCF_001634285.1	frameshift	TGA	43.5	TRUE	Bacteria;Firmicutes;Bacillota;Bacilli;Bacillales;Bacillaceae;Anoxybacillus;Anoxybacillus amylolyticus
GCF_018596335.1	frameshift	TGA	55	TRUE	Bacteria;Gammaproteobacteria;Gammaproteobacteria;Alteromonadales;Shewanellaceae;Shewanella;Shewanella jiangmenensis
GCF_003989135.1	frameshift	TGA	41.5	TRUE	Bacteria;Firmicutes;Bacillota;Bacilli;Bacillales;Bacillaceae;Peribacillus;Peribacillus cavernae
GCF_900116635.1	frameshift	TGA	43	TRUE	Bacteria;Gammaproteobacteria;Gammaproteobacteria;Enterobacterales;Morganellaceae;Xenorhabdus;Xenorhabdus koppenhoeferi
GCF_900454705.1	frameshift	TGA	47	TRUE	Bacteria;Gammaproteobacteria;Gammaproteobacteria;Pasteurellales;Pasteurellaceae;Pasteurella;Pasteurella testudinis
GCF_005222225.1	frameshift	TGA	50	TRUE	Bacteria;Gammaproteobacteria;Gammaproteobacteria;Alteromonadales;Alteromonadaceae;Alteromonas/Salinimonas group;Salinimonas;Salinimonas lutimaris
GCF_025384895.1	frameshift	TGA	42.5	TRUE	Bacteria;Gammaproteobacteria;Gammaproteobacteria;Enterobacterales;Morganellaceae;Photorhabdus;Photorhabdus kayaii
GCF_014646615.1	frameshift	TGA	44	TRUE	Bacteria;Firmicutes;Bacillota;Bacilli;Bacillales;Bacillaceae;Anoxybacillus;Anoxybacillus voinovskiensis
GCF_001636415.1	frameshift	TGA	39	TRUE	Bacteria;Firmicutes;Bacillota;Bacilli;Bacillales;Bacillaceae;Neobacillus;Neobacillus drentensis
GCF_002836945.1	frameshift	TGA	52.5	TRUE	Bacteria;Gammaproteobacteria;Gammaproteobacteria;Alteromonadales;Shewanellaceae;Shewanella;Shewanella chilikensis
GCF_011761475.1	frameshift	TGA	45	TRUE	Bacteria;Firmicutes;Bacillota;Bacilli;Bacillales;Bacillaceae;Saccharococcus;Saccharococcus thermophilus
GCF_010975035.1	frameshift	TGA	37.5	TRUE	Bacteria;Firmicutes;Bacillota;Bacilli;Bacillales;Bacillaceae;Neobacillus;Neobacillus thermocopriae
GCF_008244765.1	frameshift	TGA	41.5	TRUE	Bacteria;Firmicutes;Bacillota;Bacilli;Bacillales;Bacillaceae;Bacillus;Bacillus safensis
GCF_014635125.1	frameshift	TGA	42.5	TRUE	Bacteria;Firmicutes;Bacillota;Bacilli;Bacillales;Bacillaceae;Thalassobacillus;Thalassobacillus devorans
GCF_002860125.1	frameshift	TGA	41.5	TRUE	Bacteria;Firmicutes;Bacillota;Bacilli;Bacillales;Bacillaceae;Bacillus;Bacillus canaveralius
GCF_005116465.1	frameshift	TGA	38	TRUE	Bacteria;Firmicutes;Bacillota;Bacilli;Bacillales;Bacillaceae;Robertmurraya;Robertmurraya kyonggiensis
GCF_020595125.1	frameshift	TGA	43.5	TRUE	Bacteria;Firmicutes;Bacillota;Bacilli;Bacillales;Planococcaceae;Jeotgalibacillus;Jeotgalibacillus aurantiacus
GCF_002282855.1	frameshift	TGA	51	TRUE	Bacteria;Gammaproteobacteria;Gammaproteobacteria;Alteromonadales;Ferrimonadaceae;Paraferrimonas;Paraferrimonas sedimenticola
GCF_004000275.1	frameshift	TGA	56.5	TRUE	Bacteria;Gammaproteobacteria;Gammaproteobacteria;Oceanospirillales;Saccharospirillaceae;Saccharospirillum;Saccharospirillum alexandrii
GCF_011455875.1	frameshift	TGA	42.5	TRUE	Bacteria;Gammaproteobacteria;Gammaproteobacteria;Pasteurellales;Pasteurellaceae;Basfia;Basfia succiniciproducens
GCF_002632755.1	frameshift	TGA	43	TRUE	Bacteria;Gammaproteobacteria;Gammaproteobacteria;Enterobacterales;Morganellaceae;Xenorhabdus;Xenorhabdus ishibashii
GCF_002849855.1	frameshift	TGA	42.5	TRUE	Bacteria;Gammaproteobacteria;Gammaproteobacteria;Vibrionales;Vibrionaceae;Vibrio;Vibrio harveyi group;Vibrio azureus
GCF_000009785.1	frameshift	TGA	52	TRUE	Bacteria;Firmicutes;Bacillota;Bacilli;Bacillales;Bacillaceae;Geobacillus;Geobacillus thermoleovorans group;Geobacillus kaustophilus;Geobacillus kaustophilus HTA426
GCF_014639435.1	frameshift	TGA	50.5	TRUE	Bacteria;Gammaproteobacteria;Gammaproteobacteria;Enterobacterales;Hafniaceae;Hafnia;Hafnia psychrotolerans
GCF_001152565.1	frameshift	TGA	47.5	TRUE	Bacteria;Gammaproteobacteria;Gammaproteobacteria;Enterobacterales;Yersiniaceae;Yersinia;Yersinia pekkanenii
GCF_020387775.1	frameshift	TGA	42.5	TRUE	Bacteria;Gammaproteobacteria;Gammaproteobacteria;Enterobacterales;Morganellaceae;Photorhabdus;Photorhabdus antumapuensis
GCF_020687825.1	frameshift	TGA	53	TRUE	Bacteria;Gammaproteobacteria;Gammaproteobacteria;Alteromonadales;Alteromonadaceae;Aestuariibacter;Aestuariibacter halophilus
GCF_014656545.1	frameshift	TGA	39.5	TRUE	Bacteria;Firmicutes;Bacillota;Bacilli;Bacillales;Bacillaceae;Neobacillus;Neobacillus kokaensis
GCF_014201465.1	frameshift	TGA	42.5	TRUE	Bacteria;Firmicutes;Bacillota;Bacilli;Bacillales;Bacillaceae;Anoxybacillus;Anoxybacillus tepidamans
GCF_001029435.1	frameshift	TGA	49.5	TRUE	Bacteria;Gammaproteobacteria;Gammaproteobacteria;Vibrionales;Vibrionaceae;Photobacterium;Photobacterium aphoticum
GCF_003966255.1	frameshift	TGA	38	TRUE	Bacteria;Firmicutes;Bacillota;Bacilli;Bacillales;Bacillaceae;Bacillus;Bacillus yapensis
GCF_000024825.1	frameshift	TGA	45	TRUE	Bacteria;Gammaproteobacteria;Gammaproteobacteria;Vibrionales;Vibrionaceae;Vibrio;Vibrio harveyi group;Vibrio diabolicus subgroup;Vibrio antiquarius
GCF_019209835.1	frameshift	TGA	50.5	TRUE	Bacteria;Gammaproteobacteria;Gammaproteobacteria;Vibrionales;Vibrionaceae;Enterovibrio;Enterovibrio paralichthyis
GCF_900460525.1	frameshift	TGA	47.5	TRUE	Bacteria;Gammaproteobacteria;Gammaproteobacteria;Enterobacterales;Yersiniaceae;Yersinia;Yersinia kristensenii
GCF_003287735.1	frameshift	TGA	42.5	TRUE	Bacteria;Gammaproteobacteria;Gammaproteobacteria;Enterobacterales;Morganellaceae;Photorhabdus;Photorhabdus bodei
GCF_004342725.1	frameshift	TGA	45	TRUE	Bacteria;Gammaproteobacteria;Gammaproteobacteria;Pasteurellales;Pasteurellaceae;Testudinibacter;Testudinibacter aquarius
GCF_000730685.1	frameshift	TGA	40	TRUE	Bacteria;Gammaproteobacteria;Gammaproteobacteria;Pasteurellales;Pasteurellaceae;Rodentibacter;Rodentibacter pneumotropicus
GCF_010614825.1	frameshift	TGA	38	TRUE	Bacteria;Firmicutes;Bacillota;Bacilli;Bacillales;Bacillaceae;Neobacillus;Neobacillus sedimentimangrovi
GCF_009466385.1	frameshift	TGA	38	TRUE	Bacteria;Firmicutes;Bacillota;Bacilli;Bacillales;Bacillaceae;Peribacillus;Peribacillus tepidiphilus
GCF_014884965.1	frameshift	TGA	51	TRUE	Bacteria;Gammaproteobacteria;Gammaproteobacteria;Pasteurellales;Pasteurellaceae;Spirabiliibacterium;Spirabiliibacterium mucosae
GCF_009711465.1	frameshift	TGA	50.5	TRUE	Bacteria;Gammaproteobacteria;Gammaproteobacteria;Oceanospirillales;Hahellaceae;Sansalvadorimonas;Sansalvadorimonas verongulae
GCF_022394675.1	frameshift	TGA	40.5	TRUE	Bacteria;Firmicutes;Bacillota;Bacilli;Bacillales;Bacillaceae;Peribacillus;Peribacillus frigoritolerans
GCF_014196195.1	frameshift	TGA	42.5	TRUE	Bacteria;Firmicutes;Bacillota;Bacilli;Bacillales;Bacillaceae;Anoxybacillus;Anoxybacillus rupiensis
GCF_002076835.1	frameshift	TGA	39.5	TRUE	Bacteria;Firmicutes;Bacillota;Bacilli;Lactobacillales;Streptococcaceae;Streptococcus;Streptococcus pneumoniae
GCF_002946355.1	frameshift	TGA	42.5	TRUE	Bacteria;Firmicutes;Bacillota;Bacilli;Bacillales;Bacillaceae;Pradoshia;Pradoshia eiseniae
GCF_016834455.1	frameshift	TGA	54	TRUE	Bacteria;Gammaproteobacteria;Gammaproteobacteria;Alteromonadales;Shewanellaceae;Shewanella;Shewanella litorisediminis
GCF_024347115.1	frameshift	TGA	46	TRUE	Bacteria;Gammaproteobacteria;Gammaproteobacteria;Vibrionales;Vibrionaceae;Vibrio;Vibrio ruber
GCF_004138295.1	frameshift	TGA	40.5	TRUE	Bacteria;Firmicutes;Bacillota;Bacilli;Bacillales;Bacillaceae;Ectobacillus;Ectobacillus funiculus
GCF_000722635.1	frameshift	TGA	47	TRUE	Bacteria;Gammaproteobacteria;Gammaproteobacteria;Oceanospirillales;Endozoicomonadaceae;Endozoicomonas;Endozoicomonas numazuensis
GCF_937468385.1	frameshift	TGA	38.5	TRUE	Bacteria;Firmicutes;Bacillota;Bacilli;Bacillales;Bacillaceae;Neobacillus;Neobacillus rhizosphaerae
GCF_000711895.1	frameshift	TGA	42	TRUE	Bacteria;Gammaproteobacteria;Gammaproteobacteria;Enterobacterales;Morganellaceae;Photorhabdus;Photorhabdus australis;Photorhabdus australis DSM 17609
GCF_003073175.1	frameshift	TGA	37	TRUE	Bacteria;Firmicutes;Bacillota;Bacilli;Bacillales;Bacillaceae;Peribacillus;Peribacillus acanthi
GCF_003026455.1	frameshift	TGA	47.5	TRUE	Bacteria;Gammaproteobacteria;Gammaproteobacteria;Vibrionales;Vibrionaceae;Photobacterium;Photobacterium rosenbergii
GCF_000808575.1	frameshift	TGA	44.5	TRUE	Bacteria;Gammaproteobacteria;Gammaproteobacteria;Alteromonadales;Alteromonadaceae;Alteromonas/Salinimonas group;Alteromonas;Alteromonas marina
GCF_001544315.1	frameshift	TGA	52	TRUE	Bacteria;Firmicutes;Bacillota;Bacilli;Bacillales;Bacillaceae;Geobacillus;Geobacillus jurassicus;Geobacillus jurassicus NBRC 107829
GCF_005116665.1	frameshift	TGA	52	TRUE	Bacteria;Gammaproteobacteria;Gammaproteobacteria;Alteromonadales;Ferrimonadaceae;Ferrimonas;Ferrimonas aestuarii
GCF_001439605.1	frameshift	TGA	37.5	TRUE	Bacteria;Firmicutes;Bacillota;Bacilli;Bacillales;Bacillaceae;Cytobacillus;Cytobacillus praedii
GCF_003025555.1	frameshift	TGA	47.5	TRUE	Bacteria;Gammaproteobacteria;Gammaproteobacteria;Vibrionales;Vibrionaceae;Photobacterium;Photobacterium lutimaris
GCF_007990935.1	frameshift	TGA	40.5	TRUE	Bacteria;Gammaproteobacteria;Gammaproteobacteria;Vibrionales;Vibrionaceae;Vibrio;Vibrio harveyi group;Vibrio sagamiensis;Vibrio sagamiensis NBRC 104589
GCF_004104355.1	frameshift	TGA	46.5	TRUE	Bacteria;Gammaproteobacteria;Gammaproteobacteria;Vibrionales;Vibrionaceae;Photobacterium;Photobacterium chitinilyticum
GCF_024346955.1	frameshift	TGA	45.5	TRUE	Bacteria;Gammaproteobacteria;Gammaproteobacteria;Vibrionales;Vibrionaceae;Vibrio;Vibrio mangrovi
GCF_012275705.1	frameshift	TGA	45	TRUE	Bacteria;Gammaproteobacteria;Gammaproteobacteria;Vibrionales;Vibrionaceae;Vibrio;Vibrio chemaguriensis
GCF_025384885.1	frameshift	TGA	42.5	TRUE	Bacteria;Gammaproteobacteria;Gammaproteobacteria;Enterobacterales;Morganellaceae;Photorhabdus;Photorhabdus kleinii
GCF_000821245.2	frameshift	TGA	43	TRUE	Bacteria;Firmicutes;Bacillota;Bacilli;Bacillales;Bacillaceae;Virgibacillus;Virgibacillus senegalensis
GCF_003144035.1	frameshift	TGA	46	TRUE	Bacteria;Gammaproteobacteria;Gammaproteobacteria;Vibrionales;Vibrionaceae;Vibrio;Vibrio albus
GCF_017354965.1	frameshift	TGA	55.5	TRUE	Bacteria;Gammaproteobacteria;Gammaproteobacteria;Alteromonadales;Shewanellaceae;Shewanella;Shewanella sedimentimangrovi
GCF_008330805.1	no frameshift	NA	52	TRUE	Bacteria;Betaproteobacteria;Betaproteobacteria;Neisseriales;Neisseriaceae;Neisseria;Neisseria meningitidis
GCF_000221985.1	frameshift	TGA	40	TRUE	Bacteria;Firmicutes;Bacillota;Bacilli;Lactobacillales;Streptococcaceae;Streptococcus;Streptococcus pseudopneumoniae;Streptococcus pseudopneumoniae IS7493
GCF_000015245.1	frameshift	TGA	53.5	TRUE	Bacteria;Gammaproteobacteria;Gammaproteobacteria;Alteromonadales;Shewanellaceae;Shewanella;Shewanella amazonensis;Shewanella amazonensis SB2B
GCF_016908295.1	frameshift	TGA	42.5	TRUE	Bacteria;Firmicutes;Bacillota;Bacilli;Bacillales;Bacillaceae;Thalassobacillus;Thalassobacillus pellis
GCF_018343545.2	frameshift	TGA	41	TRUE	Bacteria;Firmicutes;Bacillota;Bacilli;Bacillales;Bacillaceae;Neobacillus;Neobacillus citreus
GCF_000191405.1	frameshift	TGA	39	TRUE	Bacteria;Gammaproteobacteria;Gammaproteobacteria;Pasteurellales;Pasteurellaceae;Haemophilus;Haemophilus parainfluenzae;Haemophilus parainfluenzae ATCC 33392
GCF_002243645.1	frameshift	TGA	40	TRUE	Bacteria;Firmicutes;Bacillota;Bacilli;Bacillales;Bacillaceae;Peribacillus;Peribacillus simplex;Peribacillus simplex NBRC 15720 = DSM 1321
GCF_001636425.1	frameshift	TGA	39.5	TRUE	Bacteria;Firmicutes;Bacillota;Bacilli;Bacillales;Bacillaceae;Bacillus;Bacillus acidicola
GCF_004011885.1	frameshift	TGA	49.5	TRUE	Bacteria;Gammaproteobacteria;Gammaproteobacteria;Enterobacterales;Yersiniaceae;Serratia;Serratia microhaemolytica
GCF_000733845.1	frameshift	TGA	52.5	TRUE	Bacteria;Firmicutes;Bacillota;Bacilli;Bacillales;Bacillaceae;Geobacillus;Geobacillus thermoleovorans group;Geobacillus vulcani;Geobacillus vulcani PSS1
GCF_023823875.1	frameshift	TGA	37.5	TRUE	Bacteria;Firmicutes;Bacillota;Bacilli;Bacillales;Bacillaceae;Cytobacillus;Cytobacillus solani
GCF_900111815.1	frameshift	TGA	42.5	TRUE	Bacteria;Firmicutes;Bacillota;Bacilli;Bacillales;Bacillaceae;Bacillus;Bacillus mediterraneensis
GCF_000753795.1	frameshift	TGA	48	TRUE	Bacteria;Gammaproteobacteria;Gammaproteobacteria;Alteromonadales;Shewanellaceae;Shewanella;Shewanella mangrovi
GCF_001953635.1	frameshift	TGA	44.5	TRUE	Bacteria;Gammaproteobacteria;Gammaproteobacteria;Alteromonadales;Alteromonadaceae;Alteromonas/Salinimonas group;Alteromonas;Alteromonas abrolhosensis
GCF_002838765.1	frameshift	TGA	44	TRUE	Bacteria;Gammaproteobacteria;Gammaproteobacteria;Kangiellales;Kangiellaceae;Kangiella;Kangiella profundi
GCF_005117025.1	frameshift	TGA	44	TRUE	Bacteria;Gammaproteobacteria;Gammaproteobacteria;Alteromonadales;Alteromonadaceae;Alteromonas/Salinimonas group;Alteromonas;Alteromonas portus
GCF_001908025.1	frameshift	TGA	52	TRUE	Bacteria;Firmicutes;Bacillota;Bacilli;Bacillales;Bacillaceae;Geobacillus;Geobacillus proteiniphilus
GCF_001639065.2	frameshift	TGA	44	TRUE	Bacteria;Gammaproteobacteria;Gammaproteobacteria;Vibrionales;Vibrionaceae;Vibrio;Vibrio barjaei
GCF_001183985.1	frameshift	TGA	37.5	TRUE	Bacteria;Firmicutes;Bacillota;Bacilli;Bacillales;Bacillaceae;Peribacillus;Peribacillus loiseleuriae
GCF_000383875.1	frameshift	TGA	51.5	TRUE	Bacteria;Firmicutes;Bacillota;Bacilli;Bacillales;Bacillaceae;Caldibacillus;Caldibacillus debilis;Caldibacillus debilis DSM 16016
GCF_024746855.1	frameshift	TGA	43.5	TRUE	Bacteria;Gammaproteobacteria;Gammaproteobacteria;Alteromonadales;Pseudoalteromonadaceae;Pseudoalteromonas;Pseudoalteromonas flavipulchra
GCF_017354925.1	frameshift	TGA	55.5	TRUE	Bacteria;Gammaproteobacteria;Gammaproteobacteria;Alteromonadales;Shewanellaceae;Shewanella;Shewanella cyperi
GCF_008923265.1	frameshift	TGA	38.5	TRUE	Bacteria;Firmicutes;Bacillota;Bacilli;Bacillales;Bacillaceae;Bacillus;Bacillus mesophilum
GCF_011189575.1	frameshift	TGA	42.5	TRUE	Bacteria;Gammaproteobacteria;Gammaproteobacteria;Enterobacterales;Morganellaceae;Photorhabdus;Photorhabdus cinerea
GCF_000331515.1	frameshift	TGA	46	TRUE	Bacteria;Gammaproteobacteria;Gammaproteobacteria;Vibrionales;Vibrionaceae;Photobacterium;Photobacterium marinum
GCF_014884995.1	frameshift	TGA	46.5	TRUE	Bacteria;Gammaproteobacteria;Gammaproteobacteria;Pasteurellales;Pasteurellaceae;Spirabiliibacterium;Spirabiliibacterium pneumoniae
GCF_004341165.1	frameshift	TGA	50.5	TRUE	Bacteria;Gammaproteobacteria;Gammaproteobacteria;Oceanospirillales;Saccharospirillaceae;Reinekea;Reinekea marinisedimentorum
GCF_018582665.1	frameshift	TGA	39	TRUE	Bacteria;Firmicutes;Bacillota;Bacilli;Bacillales;Bacillaceae;Cytobacillus;Cytobacillus gottheilii
GCF_019226825.1	frameshift	TGA	50	TRUE	Bacteria;Gammaproteobacteria;Gammaproteobacteria;Vibrionales;Vibrionaceae;Vibrio;Vibrio ostreae
GCF_002073255.2	frameshift	TGA	40.5	TRUE	Bacteria;Gammaproteobacteria;Gammaproteobacteria;Pasteurellales;Pasteurellaceae;Pasteurella;Pasteurella multocida
GCF_900156915.1	frameshift	TGA	42	TRUE	Bacteria;Firmicutes;Bacillota;Bacilli;Bacillales;Bacillaceae;Sediminibacillus;Sediminibacillus massiliensis
GCF_014892695.1	frameshift	TGA	60.5	TRUE	Bacteria;Gammaproteobacteria;Gammaproteobacteria;Aeromonadales;Aeromonadaceae;Aeromonas;Aeromonas simiae
GCF_015644725.1	frameshift	TGA	49.5	FALSE	Bacteria;Gammaproteobacteria;Gammaproteobacteria;Alteromonadales;Alteromonadaceae;Alteromonas/Salinimonas group;Salinimonas;Salinimonas marina
GCF_002204915.1	frameshift	TGA	47	TRUE	Bacteria;Gammaproteobacteria;Gammaproteobacteria;Vibrionales;Vibrionaceae;Vibrio;Vibrio vulnificus
GCF_000422845.1	frameshift	TGA	55.5	TRUE	Bacteria;Gammaproteobacteria;Gammaproteobacteria;Oceanospirillales;Oceanospirillaceae;Oceanobacter;Oceanobacter kriegii;Oceanobacter kriegii DSM 6294
GCF_003605385.1	frameshift	TGA	42	TRUE	Bacteria;Firmicutes;Bacillota;Bacilli;Bacillales;Bacillaceae;Siminovitchia;Siminovitchia acidinfaciens
GCF_000238295.3	frameshift	TGA	48	TRUE	Bacteria;Gammaproteobacteria;Gammaproteobacteria;Alteromonadales;Pseudoalteromonadaceae;Pseudoalteromonas;Pseudoalteromonas rubra
GCF_000730385.1	frameshift	TGA	45	TRUE	Bacteria;Gammaproteobacteria;Gammaproteobacteria;Alteromonadales;Alteromonadaceae;Alteromonas/Salinimonas group;Alteromonas;Alteromonas australica
GCF_003336805.1	frameshift	TGA	53.5	TRUE	Bacteria;Gammaproteobacteria;Gammaproteobacteria;Oceanospirillales;Oceanospirillaceae;Marinospirillum;Marinospirillum perlucidum
GCF_004569585.1	frameshift	TGA	45	TRUE	Bacteria;Gammaproteobacteria;Gammaproteobacteria;Pasteurellales;Pasteurellaceae;Muribacter;Muribacter muris
GCF_002393505.1	frameshift	TGA	42	TRUE	Bacteria;Gammaproteobacteria;Gammaproteobacteria;Enterobacterales;Morganellaceae;Providencia;Providencia alcalifaciens
GCF_005886105.2	frameshift	TGA	43	TRUE	Bacteria;Gammaproteobacteria;Gammaproteobacteria;Alteromonadales;Pseudoalteromonadaceae;Pseudoalteromonas;Pseudoalteromonas galatheae
GCF_014646755.1	frameshift	TGA	53.5	TRUE	Bacteria;Gammaproteobacteria;Gammaproteobacteria;Pseudomonadales;Pseudomonadaceae;Pseudomonas;Pseudomonas asuensis
GCF_002993325.1	frameshift	TGA	44.5	TRUE	Bacteria;Gammaproteobacteria;Gammaproteobacteria;Alteromonadales;Alteromonadaceae;Alteromonas/Salinimonas group;Alteromonas;Alteromonas gracilis
GCF_001591105.1	frameshift	TGA	45.5	TRUE	Bacteria;Gammaproteobacteria;Gammaproteobacteria;Vibrionales;Vibrionaceae;Vibrio;Vibrio nereis;Vibrio nereis NBRC 15637
GCF_001029445.1	frameshift	TGA	49	TRUE	Bacteria;Gammaproteobacteria;Gammaproteobacteria;Vibrionales;Vibrionaceae;Photobacterium;Photobacterium aquae
GCF_002849875.1	frameshift	TGA	44.5	TRUE	Bacteria;Gammaproteobacteria;Gammaproteobacteria;Alteromonadales;Alteromonadaceae;Alteromonas/Salinimonas group;Alteromonas;Alteromonas macleodii
GCF_000024765.1	frameshift	TGA	54.5	TRUE	Bacteria;Gammaproteobacteria;Gammaproteobacteria;Chromatiales;Halothiobacillaceae;Halothiobacillus;Halothiobacillus neapolitanus;Halothiobacillus neapolitanus c2
GCF_001026695.1	frameshift	TGA	40	TRUE	Bacteria;Firmicutes;Bacillota;Bacilli;Bacillales;Bacillaceae;Neobacillus;Neobacillus vireti
GCF_000196475.1	frameshift	TGA	42	TRUE	Bacteria;Gammaproteobacteria;Gammaproteobacteria;Enterobacterales;Morganellaceae;Photorhabdus;Photorhabdus asymbiotica
GCF_003957745.1	frameshift	TGA	55	TRUE	Bacteria;Gammaproteobacteria;Gammaproteobacteria;Alteromonadales;Shewanellaceae;Shewanella;Shewanella khirikhana
GCF_004358205.1	frameshift	TGA	38.5	TRUE	Bacteria;Firmicutes;Bacillota;Bacilli;Bacillales;Bacillaceae;Bacillus;Bacillus salipaludis
GCF_019933155.2	frameshift	TGA	40	TRUE	Bacteria;Firmicutes;Bacillota;Bacilli;Bacillales;Bacillaceae;Metabacillus;Metabacillus dongyingensis
GCF_001636395.1	frameshift	TGA	40	TRUE	Bacteria;Firmicutes;Bacillota;Bacilli;Bacillales;Bacillaceae;Neobacillus;Neobacillus novalis
GCF_014651855.1	frameshift	TGA	59	TRUE	Bacteria;Gammaproteobacteria;Gammaproteobacteria;Oceanospirillales;Saccharospirillaceae;Saccharospirillum;Saccharospirillum salsuginis
GCF_001012815.1	frameshift	TGA	45	TRUE	Bacteria;Gammaproteobacteria;Gammaproteobacteria;Vibrionales;Vibrionaceae;Vibrio;Vibrio mexicanus
GCF_002763455.1	frameshift	TGA	45	TRUE	Bacteria;Firmicutes;Bacillota;Bacilli;Bacillales;Bacillaceae;Lentibacillus;Lentibacillus sediminis
GCF_000381965.1	frameshift	TGA	56	TRUE	Bacteria;Gammaproteobacteria;Gammaproteobacteria;Aeromonadales;Aeromonadaceae;Oceanimonas;Oceanimonas smirnovii;Oceanimonas smirnovii ATCC BAA-899
GCF_003072645.1	frameshift	TGA	51	TRUE	Bacteria;Gammaproteobacteria;Gammaproteobacteria;Aeromonadales;Aeromonadaceae;Dongshaea;Dongshaea marina
GCF_900094975.1	frameshift	TGA	44.5	TRUE	Bacteria;Firmicutes;Bacillota;Bacilli;Bacillales;Bacillaceae;Rossellomorea;[Bacillus] enclensis
GCF_010587025.1	frameshift	TGA	40	TRUE	Bacteria;Gammaproteobacteria;Gammaproteobacteria;Pasteurellales;Pasteurellaceae;Pasteurella;Pasteurella caecimuris
GCF_002156385.1	frameshift	TGA	38	TRUE	Bacteria;Firmicutes;Bacillota;Bacilli;Bacillales;Bacillaceae;Alkalihalobacillus;Alkalihalobacillus urbisdiaboli
GCF_900100175.1	frameshift	TGA	57.5	TRUE	Bacteria;Gammaproteobacteria;Gammaproteobacteria;Alteromonadales;Ferrimonadaceae;Ferrimonas;Ferrimonas sediminum
GCF_001996185.1	frameshift	TGA	49.5	TRUE	Bacteria;Gammaproteobacteria;Gammaproteobacteria;Vibrionales;Vibrionaceae;Salinivibrio;Salinivibrio costicola;Salinivibrio costicola subsp. alcaliphilus
GCF_001646955.1	frameshift	TGA	46.5	TRUE	Bacteria;Gammaproteobacteria;Gammaproteobacteria;Oceanospirillales;Endozoicomonadaceae;Endozoicomonas;Endozoicomonas ascidiicola
GCF_002243665.1	frameshift	TGA	52	TRUE	Bacteria;Firmicutes;Bacillota;Bacilli;Bacillales;Bacillaceae;Geobacillus;Geobacillus thermoleovorans group;Geobacillus thermocatenulatus
GCF_017792025.1	frameshift	TGA	43.5	TRUE	Bacteria;Firmicutes;Bacillota;Bacilli;Bacillales;Bacillaceae;Sediminibacillus;Sediminibacillus dalangtanensis
GCF_001307105.1	frameshift	TGA	41.5	TRUE	Bacteria;Firmicutes;Bacillota;Bacilli;Bacillales;Bacillaceae;Bacillus;Bacillus australimaris
GCF_001602625.1	frameshift	TGA	49.5	TRUE	Bacteria;Gammaproteobacteria;Gammaproteobacteria;Enterobacterales;Bruguierivoracaceae;Sodalis;unclassified Sodalis;Sodalis-like endosymbiont of Proechinophthirus fluctus
GCF_003143555.1	frameshift	TGA	52	TRUE	Bacteria;Gammaproteobacteria;Gammaproteobacteria;Alteromonadales;Alteromonadaceae;Saliniradius;Saliniradius amylolyticus
GCF_002072065.1	frameshift	TGA	49	TRUE	Bacteria;Firmicutes;Bacillota;Bacilli;Bacillales;Bacillaceae;Geobacillus;Geobacillus thermodenitrificans
GCF_009910675.1	frameshift	TGA	48	TRUE	Bacteria;Gammaproteobacteria;Gammaproteobacteria;Vibrionales;Vibrionaceae;Photobacterium;Photobacterium alginatilyticum
GCF_014652515.1	frameshift	TGA	53.5	TRUE	Bacteria;Gammaproteobacteria;Gammaproteobacteria;Oceanospirillales;Oceanospirillaceae;Bacterioplanes;Bacterioplanes sanyensis
GCF_016900875.1	frameshift	TGA	45.5	TRUE	Bacteria;Gammaproteobacteria;Gammaproteobacteria;Vibrionales;Vibrionaceae;Vibrio;Vibrio ulleungensis
GCF_000621165.1	frameshift	TGA	47.5	TRUE	Bacteria;Gammaproteobacteria;Gammaproteobacteria;Vibrionales;Vibrionaceae;Enterovibrio;Enterovibrio calviensis;Enterovibrio calviensis DSM 14347
GCF_000970685.1	frameshift	TGA	44.5	TRUE	Bacteria;Firmicutes;Bacillota;Bacilli;Bacillales;Bacillaceae;Domibacillus;Domibacillus indicus
GCF_013867715.1	frameshift	TGA	48	TRUE	Bacteria;Firmicutes;Bacillota;Bacilli;Bacillales;Thermoactinomycetaceae;Thermoactinomyces;Thermoactinomyces intermedius
GCF_002795305.1	frameshift	TGA	54	TRUE	Bacteria;Gammaproteobacteria;Gammaproteobacteria;Aeromonadales;Aeromonadaceae;Aeromonas;Aeromonas cavernicola
GCF_900207585.1	frameshift	TGA	39	TRUE	Bacteria;Firmicutes;Bacillota;Bacilli;Bacillales;Bacillaceae;Bacillus;Bacillus oleivorans
GCF_001562195.1	frameshift	TGA	43.5	TRUE	Bacteria;Gammaproteobacteria;Gammaproteobacteria;Alteromonadales;Alteromonadaceae;Alteromonas/Salinimonas group;Alteromonas;Alteromonas stellipolaris
GCF_014138605.1	frameshift	TGA	37.5	TRUE	Bacteria;Firmicutes;Bacillota;Bacilli;Bacillales;Bacillaceae;Peribacillus;Peribacillus huizhouensis
GCF_026001925.1	frameshift	TGA	43	TRUE	Bacteria;Gammaproteobacteria;Gammaproteobacteria;Vibrionales;Vibrionaceae;Vibrio;Vibrio gangliei
GCF_006364355.1	frameshift	TGA	50.5	TRUE	Bacteria;Gammaproteobacteria;Gammaproteobacteria;Vibrionales;Vibrionaceae;Vibrio;Vibrio furnissii
GCF_001559595.1	frameshift	TGA	48.5	TRUE	Bacteria;Gammaproteobacteria;Gammaproteobacteria;Vibrionales;Vibrionaceae;Enterovibrio;Enterovibrio coralii
GCF_013760845.1	frameshift	TGA	39	TRUE	Bacteria;Firmicutes;Bacillota;Bacilli;Bacillales;Bacillaceae;Anoxybacillus;Anoxybacillus calidus
GCF_003049725.1	frameshift	TGA	59.5	TRUE	Bacteria;Gammaproteobacteria;Gammaproteobacteria;Aeromonadales;Aeromonadaceae;Oceanimonas;Oceanimonas marisflavi
GCF_000819885.1	frameshift	TGA	58.5	TRUE	Bacteria;Gammaproteobacteria;Gammaproteobacteria;Aeromonadales;Aeromonadaceae;Aeromonas;Aeromonas fluvialis
GCF_900115625.1	frameshift	TGA	47.5	TRUE	Bacteria;Firmicutes;Bacillota;Bacilli;Bacillales;Bacillaceae;Salibacterium;Salibacterium halotolerans
GCF_017742995.1	frameshift	TGA	49.5	TRUE	Bacteria;Gammaproteobacteria;Gammaproteobacteria;Alteromonadales;Pseudoalteromonadaceae;Pseudoalteromonas;Pseudoalteromonas viridis
GCF_013364395.1	frameshift	TGA	44	TRUE	Bacteria;Gammaproteobacteria;Gammaproteobacteria;Vibrionales;Vibrionaceae;Vibrio;Vibrio mediterranei
GCF_002242685.1	frameshift	TGA	60	TRUE	Bacteria;Gammaproteobacteria;Gammaproteobacteria;Aeromonadales;Aeromonadaceae;Oceanimonas;Oceanimonas doudoroffii
GCF_025996475.1	frameshift	TGA	45.5	TRUE	Bacteria;Gammaproteobacteria;Gammaproteobacteria;Vibrionales;Vibrionaceae;Vibrio;Vibrio agarivorans
GCF_001050115.1	frameshift	TGA	41	TRUE	Bacteria;Firmicutes;Bacillota;Bacilli;Bacillales;Bacillaceae;Bacillus;Bacillus smithii
GCF_000425405.1	frameshift	TGA	57	TRUE	Bacteria;Gammaproteobacteria;Gammaproteobacteria;Alteromonadales;Ferrimonadaceae;Ferrimonas;Ferrimonas kyonanensis;Ferrimonas kyonanensis DSM 18153
GCF_000504145.1	frameshift	TGA	37	TRUE	Bacteria;Firmicutes;Bacillota;Bacilli;Bacillales;Bacillaceae;Bacillus;Bacillus cihuensis
GCF_001274785.1	frameshift	TGA	46	TRUE	Bacteria;Gammaproteobacteria;Gammaproteobacteria;Vibrionales;Vibrionaceae;Vibrio;Vibrio oreintalis group;Vibrio hepatarius
GCF_900174585.1	frameshift	TGA	51.5	TRUE	Bacteria;Gammaproteobacteria;Gammaproteobacteria;Oceanospirillales;Endozoicomonadaceae;Parendozoicomonas;Parendozoicomonas haliclonae
GCF_009720625.1	frameshift	TGA	36	TRUE	Bacteria;Firmicutes;Bacillota;Bacilli;Bacillales;Bacillaceae;Metabacillus;Metabacillus sediminilitoris
GCF_019797925.1	frameshift	TGA	43.5	TRUE	Bacteria;Gammaproteobacteria;Gammaproteobacteria;Alteromonadales;Pseudoalteromonadaceae;Pseudoalteromonas;Pseudoalteromonas piscicida
GCF_001439925.1	frameshift	TGA	41	TRUE	Bacteria;Firmicutes;Bacillota;Bacilli;Bacillales;Bacillaceae;Peribacillus;Peribacillus muralis
GCF_900089775.1	frameshift	TGA	44	TRUE	Bacteria;Gammaproteobacteria;Gammaproteobacteria;Oceanospirillales;Oceanospirillaceae;Marinomonas;Marinomonas spartinae
GCF_023472875.1	no frameshift	NA	49	TRUE	Bacteria;Betaproteobacteria;Betaproteobacteria;Neisseriales;Neisseriaceae;Neisseria;Neisseria perflava
GCF_012295575.1	frameshift	TGA	49.5	TRUE	Bacteria;Gammaproteobacteria;Gammaproteobacteria;Alteromonadales;Ferrimonadaceae;Ferrimonas;Ferrimonas lipolytica
GCF_000374105.1	frameshift	TGA	43.5	TRUE	Bacteria;Gammaproteobacteria;Gammaproteobacteria;Kangiellales;Kangiellaceae;Kangiella;Kangiella aquimarina;Kangiella aquimarina DSM 16071
GCF_900199725.1	frameshift	TGA	38	TRUE	Bacteria;Firmicutes;Bacillota;Bacilli;Bacillales;Bacillaceae;Bacillus;Bacillus massiliigabonensis
GCF_002887595.1	frameshift	TGA	50.5	TRUE	Bacteria;Gammaproteobacteria;Gammaproteobacteria;Alteromonadales;Alteromonadaceae;Bowmanella;Bowmanella denitrificans
GCF_900103695.1	frameshift	TGA	43	TRUE	Bacteria;Firmicutes;Bacillota;Bacilli;Bacillales;Bacillaceae;Sediminibacillus;Sediminibacillus halophilus
GCF_900104575.1	frameshift	TGA	39.5	TRUE	Bacteria;Firmicutes;Bacillota;Bacilli;Bacillales;Bacillaceae;Bacillus;Bacillus tuaregi
GCF_014641195.1	frameshift	TGA	51	TRUE	Bacteria;Firmicutes;Bacillota;Bacilli;Bacillales;Thermoactinomycetaceae;Marinithermofilum;Marinithermofilum abyssi
GCF_013248975.1	frameshift	TGA	38.5	TRUE	Bacteria;Firmicutes;Bacillota;Bacilli;Bacillales;Bacillaceae;Neobacillus;Neobacillus endophyticus
GCF_024347095.1	frameshift	TGA	46.5	TRUE	Bacteria;Gammaproteobacteria;Gammaproteobacteria;Vibrionales;Vibrionaceae;Vibrio;Vibrio rhizosphaerae
GCF_004005945.1	frameshift	TGA	50	TRUE	Bacteria;Gammaproteobacteria;Gammaproteobacteria;Chromatiales;Chromatiaceae;Rheinheimera;Rheinheimera riviphila
GCF_921293875.1	frameshift	TGA	47.5	TRUE	Bacteria;Gammaproteobacteria;Gammaproteobacteria;Vibrionales;Vibrionaceae;Vibrio;Vibrio stylophorae
GCF_900113335.1	frameshift	TGA	45.5	TRUE	Bacteria;Firmicutes;Bacillota;Clostridia;Eubacteriales;Desulfallaceae;Desulfotruncus;Desulfotruncus arcticus;Desulfotruncus arcticus DSM 17038
GCF_000527035.1	frameshift	TGA	47.5	TRUE	Bacteria;Gammaproteobacteria;Gammaproteobacteria;Aeromonadales;Aeromonadaceae;Tolumonas;Tolumonas lignilytica
GCF_921292975.1	frameshift	TGA	45	TRUE	Bacteria;Gammaproteobacteria;Gammaproteobacteria;Vibrionales;Vibrionaceae;Vibrio;Vibrio hippocampi
GCF_023650915.1	frameshift	TGA	44.5	TRUE	Bacteria;Gammaproteobacteria;Gammaproteobacteria;Vibrionales;Vibrionaceae;Vibrio;Vibrio harveyi group;Vibrio alginolyticus
GCF_900060185.1	frameshift	TGA	48	TRUE	Bacteria;Gammaproteobacteria;Gammaproteobacteria;Vibrionales;Vibrionaceae;Grimontia;Grimontia marina
GCF_020524495.1	frameshift	TGA	40.5	TRUE	Bacteria;Firmicutes;Bacillota;Bacilli;Bacillales;Bacillaceae;Bacillus;Bacillus altitudinis complex;Bacillus stratosphericus
GCF_025562755.1	frameshift	TGA	48.5	TRUE	Bacteria;Gammaproteobacteria;Gammaproteobacteria;Oceanospirillales;Endozoicomonadaceae;Endozoicomonas;Endozoicomonas euniceicola
GCF_020341435.1	frameshift	TGA	60	TRUE	Bacteria;Gammaproteobacteria;Gammaproteobacteria;Aeromonadales;Aeromonadaceae;Aeromonas;Aeromonas enteropelogenes
GCF_008693965.1	frameshift	TGA	55.5	TRUE	Bacteria;Gammaproteobacteria;Gammaproteobacteria;Pseudomonadales;Pseudomonadaceae;Pseudomonas;Pseudomonas luteola
GCF_016127195.1	frameshift	TGA	59	TRUE	Bacteria;Gammaproteobacteria;Gammaproteobacteria;Aeromonadales;Aeromonadaceae;Aeromonas;Aeromonas jandaei
GCF_002906475.1	frameshift	TGA	45.5	TRUE	Bacteria;Gammaproteobacteria;Gammaproteobacteria;Vibrionales;Vibrionaceae;Vibrio;Vibrio harveyi group;Vibrio campbellii
GCF_003194565.2	frameshift	TGA	43.5	TRUE	Bacteria;Gammaproteobacteria;Gammaproteobacteria;Kangiellales;Kangiellaceae;Kangiella;Kangiella spongicola
GCF_007830255.1	frameshift	TGA	52	TRUE	Bacteria;Gammaproteobacteria;Gammaproteobacteria;Pseudomonadales;Pseudomonadaceae;Azotobacter group;Azomonas;Azomonas agilis
GCF_900107935.1	frameshift	TGA	46.5	TRUE	Bacteria;Gammaproteobacteria;Gammaproteobacteria;Vibrionales;Vibrionaceae;Vibrio;Vibrio hangzhouensis
GCF_014202415.1	frameshift	TGA	50.5	TRUE	Bacteria;Gammaproteobacteria;Gammaproteobacteria;Aeromonadales;Aeromonadaceae;Tolumonas;Tolumonas osonensis
GCF_000422665.1	frameshift	TGA	54	TRUE	Bacteria;Gammaproteobacteria;Gammaproteobacteria;Alteromonadales;Ferrimonadaceae;Ferrimonas;Ferrimonas senticii;Ferrimonas senticii DSM 18821
GCF_024347075.1	frameshift	TGA	43	TRUE	Bacteria;Gammaproteobacteria;Gammaproteobacteria;Vibrionales;Vibrionaceae;Vibrio;Vibrio rarus
GCF_001558415.2	frameshift	TGA	50	TRUE	Bacteria;Gammaproteobacteria;Gammaproteobacteria;Vibrionales;Vibrionaceae;Vibrio;Vibrio fluvialis
GCF_001591645.1	frameshift	TGA	38	TRUE	Bacteria;Firmicutes;Bacillota;Bacilli;Bacillales;Bacillaceae;Robertmurraya;Robertmurraya korlensis;Robertmurraya korlensis NBRC 107688
GCF_900460625.1	frameshift	TGA	40.5	TRUE	Bacteria;Gammaproteobacteria;Gammaproteobacteria;Pasteurellales;Pasteurellaceae;Actinobacillus;Actinobacillus seminis
GCF_015356115.1	frameshift	TGA	41	TRUE	Bacteria;Gammaproteobacteria;Gammaproteobacteria;Pasteurellales;Pasteurellaceae;Rodentibacter;Rodentibacter haemolyticus
GCF_001886435.1	frameshift	TGA	44.5	TRUE	Bacteria;Gammaproteobacteria;Gammaproteobacteria;Alteromonadales;Alteromonadaceae;Alteromonas/Salinimonas group;Alteromonas;Alteromonas mediterranea
GCF_019740315.1	frameshift	TGA	54.5	TRUE	Bacteria;Gammaproteobacteria;Gammaproteobacteria;Oceanospirillales;Oceanospirillaceae;Oceanobacter;Oceanobacter mangrovi
GCF_002015115.1	frameshift	TGA	45.5	TRUE	Bacteria;Gammaproteobacteria;Gammaproteobacteria;Pasteurellales;Pasteurellaceae;Haemophilus;Haemophilus paracuniculus
GCF_025562715.2	frameshift	TGA	48	TRUE	Bacteria;Gammaproteobacteria;Gammaproteobacteria;Oceanospirillales;Endozoicomonadaceae;Endozoicomonas;Endozoicomonas gorgoniicola
GCF_012641465.1	frameshift	TGA	46.5	TRUE	Bacteria;Gammaproteobacteria;Gammaproteobacteria;Vibrionales;Vibrionaceae;Vibrio;Vibrio agarilyticus
GCF_014270035.1	frameshift	TGA	43.5	TRUE	Bacteria;Gammaproteobacteria;Gammaproteobacteria;Alteromonadales;Alteromonadaceae;Neptunicella;Neptunicella marina
GCF_003263785.1	frameshift	TGA	46.5	TRUE	Bacteria;Gammaproteobacteria;Gammaproteobacteria;Vibrionales;Vibrionaceae;Vibrio;Vibrio variabilis
GCF_011800755.1	frameshift	TGA	40	TRUE	Bacteria;Firmicutes;Bacillota;Bacilli;Bacillales;Listeriaceae;Listeria;Listeria valentina
GCF_003020795.1	frameshift	TGA	41.5	TRUE	Bacteria;Firmicutes;Bacillota;Bacilli;Bacillales;Bacillaceae;Bacillus;Bacillus pumilus
GCF_000333895.2	frameshift	TGA	48.5	TRUE	Bacteria;Gammaproteobacteria;Gammaproteobacteria;Vibrionales;Vibrionaceae;Grimontia;Grimontia indica
GCF_014201585.1	frameshift	TGA	41.5	TRUE	Bacteria;Firmicutes;Bacillota;Bacilli;Bacillales;Bacillaceae;Anoxybacillus;Anoxybacillus tengchongensis
GCF_000967465.2	frameshift	TGA	46	TRUE	Bacteria;Gammaproteobacteria;Gammaproteobacteria;Vibrionales;Vibrionaceae;Vibrio;Vibrio coralliilyticus
GCF_000260985.4	frameshift	TGA	44.5	TRUE	Bacteria;Gammaproteobacteria;Gammaproteobacteria;Thiotrichales;Piscirickettsiaceae;Methylophaga;Methylophaga nitratireducenticrescens
GCF_001591485.1	frameshift	TGA	40.5	TRUE	Bacteria;Firmicutes;Bacillota;Bacilli;Bacillales;Bacillaceae;Neobacillus;Neobacillus fumarioli;Neobacillus fumarioli NBRC 102428
GCF_001870485.1	frameshift	TGA	58.5	TRUE	Bacteria;Gammaproteobacteria;Gammaproteobacteria;Aeromonadales;Aeromonadaceae;Oceanisphaera;Oceanisphaera psychrotolerans
GCF_024347675.1	frameshift	TGA	46	TRUE	Bacteria;Gammaproteobacteria;Gammaproteobacteria;Vibrionales;Vibrionaceae;Vibrio;Vibrio ishigakensis
GCF_000711985.1	frameshift	TGA	52	TRUE	Bacteria;Gammaproteobacteria;Gammaproteobacteria;Chromatiales;Chromatiaceae;Pararheinheimera;Pararheinheimera texasensis;Pararheinheimera texasensis DSM 17496
GCF_000069965.1	frameshift	TGA	39	TRUE	Bacteria;Gammaproteobacteria;Gammaproteobacteria;Enterobacterales;Morganellaceae;Proteus;Proteus mirabilis;Proteus mirabilis HI4320
GCF_900089835.1	frameshift	TGA	44.5	TRUE	Bacteria;Gammaproteobacteria;Gammaproteobacteria;Vibrionales;Vibrionaceae;Vibrio;Vibrio thalassae
GCF_000425705.1	frameshift	TGA	47	TRUE	Bacteria;Firmicutes;Bacillota;Bacilli;Bacillales;Bacillaceae;Halobacillus;Halobacillus kuroshimensis;Halobacillus kuroshimensis DSM 18393
GCF_900109925.1	frameshift	TGA	40	TRUE	Bacteria;Firmicutes;Bacillota;Bacilli;Bacillales;Bacillaceae;Mesobacillus;Mesobacillus persicus
GCF_019100565.1	frameshift	TGA	49	TRUE	Bacteria;Gammaproteobacteria;Gammaproteobacteria;Chromatiales;Chromatiaceae;Arsukibacterium;Arsukibacterium indicum
GCF_000422645.1	frameshift	TGA	58.5	TRUE	Bacteria;Gammaproteobacteria;Gammaproteobacteria;Alteromonadales;Ferrimonadaceae;Ferrimonas;Ferrimonas futtsuensis;Ferrimonas futtsuensis DSM 18154
GCF_007830155.1	frameshift	TGA	54	TRUE	Bacteria;Gammaproteobacteria;Gammaproteobacteria;Pseudomonadales;Pseudomonadaceae;Pseudomonas;Pseudomonas duriflava
GCF_900475315.1	no frameshift	NA	51	TRUE	Bacteria;Betaproteobacteria;Betaproteobacteria;Neisseriales;Neisseriaceae;Neisseria;Neisseria cinerea
GCF_000213655.1	frameshift	TGA	43.5	TRUE	Bacteria;Gammaproteobacteria;Gammaproteobacteria;Alteromonadales;Alteromonadaceae;Alteromonas/Salinimonas group;Alteromonas;Alteromonas naphthalenivorans
GCF_016724865.1	frameshift	TGA	39	TRUE	Bacteria;Firmicutes;Bacillota;Bacilli;Bacillales;Bacillaceae;Peribacillus;Peribacillus psychrosaccharolyticus
GCF_023283565.1	frameshift	TGA	49	TRUE	Bacteria;Gammaproteobacteria;Gammaproteobacteria;Alteromonadales;Shewanellaceae;Shewanella;Shewanella dokdonensis
GCF_003012795.1	frameshift	TGA	62.5	TRUE	Bacteria;Gammaproteobacteria;Gammaproteobacteria;Aeromonadales;Aeromonadaceae;Zobellella;Zobellella taiwanensis
GCF_014643915.1	frameshift	TGA	53.5	TRUE	Bacteria;Gammaproteobacteria;Gammaproteobacteria;Aeromonadales;Aeromonadaceae;Oceanisphaera;Oceanisphaera marina
GCF_900537165.1	frameshift	TGA	47.5	TRUE	Bacteria;Gammaproteobacteria;Gammaproteobacteria;Vibrionales;Vibrionaceae;Enterovibrio;Enterovibrio norvegicus
GCF_001644195.2	frameshift	TGA	46.5	TRUE	Bacteria;Firmicutes;Bacillota;Bacilli;Bacillales;Bacillaceae;Bacillus;Bacillus marinisedimentorum
GCF_013303125.1	frameshift	TGA	36	TRUE	Bacteria;Firmicutes;Bacillota;Bacilli;Bacillales;Bacillaceae;Calidifontibacillus/Schinkia group;Calidifontibacillus;Calidifontibacillus erzurumensis
GCF_000153185.1	frameshift	TGA	52.5	TRUE	Bacteria;Gammaproteobacteria;Gammaproteobacteria;Oceanospirillales;Saccharospirillaceae;Reinekea;Reinekea blandensis;Reinekea blandensis MED297
GCF_006228385.1	frameshift	TGA	47.5	TRUE	Bacteria;Gammaproteobacteria;Gammaproteobacteria;Alteromonadales;Alteromonadaceae;Alteromonas/Salinimonas group;Salinimonas;Salinimonas iocasae
GCF_002407485.1	frameshift	TGA	64	TRUE	Bacteria;Gammaproteobacteria;Gammaproteobacteria;Aeromonadales;Aeromonadaceae;Zobellella;Zobellella denitrificans
GCF_900101125.1	frameshift	TGA	41.5	TRUE	Bacteria;Firmicutes;Bacillota;Bacilli;Bacillales;Bacillaceae;Sediminibacillus;Sediminibacillus albus
GCF_009665375.1	frameshift	TGA	41	TRUE	Bacteria;Gammaproteobacteria;Gammaproteobacteria;Vibrionales;Vibrionaceae;Photobacterium;Photobacterium damselae
GCF_003351545.1	no frameshift	NA	54	TRUE	Bacteria;Betaproteobacteria;Betaproteobacteria;Neisseriales;Neisseriaceae;Neisseria;Neisseria elongata
GCF_020320395.1	frameshift	TGA	53	TRUE	Bacteria;Gammaproteobacteria;Gammaproteobacteria;Oceanospirillales;Oceanospirillaceae;Thalassolituus;Thalassolituus marinus
GCF_009602435.1	frameshift	TGA	44	TRUE	Bacteria;Firmicutes;Bacillota;Bacilli;Bacillales;Bacillaceae;Sediminibacillus;Sediminibacillus terrae
GCF_003987065.1	frameshift	TGA	52.5	TRUE	Bacteria;Gammaproteobacteria;Gammaproteobacteria;Alteromonadales;Idiomarinaceae;Pseudidiomarina;Pseudidiomarina insulisalsae
GCF_003351565.1	no frameshift	NA	52.5	TRUE	Bacteria;Betaproteobacteria;Betaproteobacteria;Neisseriales;Neisseriaceae;Neisseria;Neisseria lactamica
GCF_001484965.1	frameshift	TGA	47	TRUE	Bacteria;Firmicutes;Bacillota;Bacilli;Bacillales;Bacillaceae;Alkalihalobacillus;Alkalihalobacillus shacheensis
GCF_004684905.1	frameshift	TGA	44.5	TRUE	Bacteria;Firmicutes;Bacillota;Bacilli;Bacillales;Bacillaceae;Halobacillus;Halobacillus salinus
GCF_014645355.1	frameshift	TGA	50	TRUE	Bacteria;Gammaproteobacteria;Gammaproteobacteria;Alteromonadales;Alteromonadaceae;Bowmanella;Bowmanella pacifica
GCF_903166545.1	frameshift	TGA	36	TRUE	Bacteria;Firmicutes;Bacillota;Bacilli;Bacillales;Bacillaceae;Metabacillus;Metabacillus schmidteae
GCF_009617755.1	frameshift	TGA	57.5	TRUE	Bacteria;Gammaproteobacteria;Gammaproteobacteria;Pseudomonadales;Marinobacteraceae;Marinobacter;Marinobacter salsuginis
GCF_000612625.1	frameshift	TGA	39.5	TRUE	Bacteria;Firmicutes;Bacillota;Bacilli;Bacillales;Bacillaceae;Neobacillus;Neobacillus jeddahensis
GCF_900101385.1	frameshift	TGA	44.5	TRUE	Bacteria;Firmicutes;Bacillota;Bacilli;Bacillales;Bacillaceae;Terribacillus;Terribacillus halophilus
GCF_003075035.1	frameshift	TGA	58	TRUE	Bacteria;Gammaproteobacteria;Gammaproteobacteria;Aeromonadales;Aeromonadaceae;Zobellella;Zobellella maritima
GCF_011045095.1	frameshift	TGA	49	TRUE	Bacteria;Gammaproteobacteria;Gammaproteobacteria;Vibrionales;Vibrionaceae;Grimontia;Grimontia sedimenti
GCF_004342905.1	frameshift	TGA	42	TRUE	Bacteria;Firmicutes;Bacillota;Bacilli;Bacillales;Bacillaceae;Melghiribacillus;Melghiribacillus thermohalophilus
GCF_003369925.1	frameshift	TGA	40	TRUE	Bacteria;Firmicutes;Bacillota;Bacilli;Bacillales;Listeriaceae;Listeria;Listeria kieliensis
GCF_002795425.1	frameshift	TGA	39.5	TRUE	Bacteria;Gammaproteobacteria;Gammaproteobacteria;Pasteurellales;Pasteurellaceae;Conservatibacter;Conservatibacter flavescens
GCF_000430885.1	frameshift	TGA	47	TRUE	Bacteria;Firmicutes;Bacillota;Clostridia;Eubacteriales;Desulfallaceae;Desulfotruncus;Desulfotruncus alcoholivorax;Desulfotruncus alcoholivorax DSM 16058
GCF_001456255.1	frameshift	TGA	45	TRUE	Bacteria;Gammaproteobacteria;Gammaproteobacteria;Vibrionales;Vibrionaceae;Vibrio;Vibrio harveyi group;Vibrio natriegens;Vibrio natriegens NBRC 15636 = ATCC 14048 = DSM 759
GCF_016026615.1	frameshift	TGA	59	TRUE	Bacteria;Gammaproteobacteria;Gammaproteobacteria;Aeromonadales;Aeromonadaceae;Aeromonas;Aeromonas allosaccharophila
GCF_900110965.1	frameshift	TGA	61	TRUE	Bacteria;Gammaproteobacteria;Gammaproteobacteria;Chromatiales;Ectothiorhodospiraceae;Ectothiorhodospira;Ectothiorhodospira magna
GCF_000819725.1	frameshift	TGA	58	TRUE	Bacteria;Gammaproteobacteria;Gammaproteobacteria;Aeromonadales;Aeromonadaceae;Aeromonas;Aeromonas australiensis
GCF_900086715.1	frameshift	TGA	40	TRUE	Bacteria;Firmicutes;Bacillota;Bacilli;Bacillales;Bacillaceae;Gracilibacillus;Gracilibacillus timonensis
GCF_900156675.1	frameshift	TGA	51.5	TRUE	Bacteria;Gammaproteobacteria;Gammaproteobacteria;Oceanospirillales;Oceanospirillaceae;Oleibacter;Oleibacter marinus
GCF_900114165.1	frameshift	TGA	41.5	TRUE	Bacteria;Firmicutes;Bacillota;Bacilli;Bacillales;Bacillaceae;Halobacillus;Halobacillus dabanensis
GCF_003363485.1	frameshift	TGA	57	TRUE	Bacteria;Gammaproteobacteria;Gammaproteobacteria;Pseudomonadales;Marinobacteraceae;Marinobacter;Marinobacter flavimaris
GCF_014083925.1	frameshift	TGA	45.5	TRUE	Bacteria;Gammaproteobacteria;Gammaproteobacteria;Vibrionales;Vibrionaceae;Vibrio;Vibrio spartinae
GCF_902374785.1	frameshift	TGA	37.5	TRUE	Bacteria;Firmicutes;Bacillota;Bacilli;Bacillales;Bacillaceae;Bacillus;Bacillus timonensis
GCF_900055185.1	frameshift	TGA	48.5	TRUE	Bacteria;Gammaproteobacteria;Gammaproteobacteria;Vibrionales;Vibrionaceae;Grimontia;Grimontia celer
GCF_000764665.1	frameshift	TGA	59	TRUE	Bacteria;Gammaproteobacteria;Gammaproteobacteria;Aeromonadales;Aeromonadaceae;Aeromonas;Aeromonas lacus
GCF_000775605.1	frameshift	TGA	38.5	TRUE	Bacteria;Firmicutes;Bacillota;Bacilli;Bacillales;Bacillaceae;Pontibacillus;Pontibacillus marinus;Pontibacillus marinus BH030004 = DSM 16465
GCF_005886755.1	frameshift	TGA	48	TRUE	Bacteria;Firmicutes;Bacillota;Bacilli;Bacillales;Thermoactinomycetaceae;Thermoactinomyces;Thermoactinomyces vulgaris
GCF_010882125.1	frameshift	TGA	37.5	TRUE	Bacteria;Firmicutes;Bacillota;Bacilli;Bacillales;Bacillaceae;Peribacillus;Peribacillus alkalitolerans
GCF_001995095.2	frameshift	TGA	49	TRUE	Bacteria;Gammaproteobacteria;Gammaproteobacteria;Oceanospirillales;Oceanospirillaceae;Oceanospirillum;Oceanospirillum linum
GCF_002936955.1	frameshift	TGA	57.5	TRUE	Bacteria;Gammaproteobacteria;Gammaproteobacteria;Aeromonadales;Aeromonadaceae;Oceanisphaera;Oceanisphaera arctica
GCF_001685015.1	frameshift	TGA	41	TRUE	Bacteria;Firmicutes;Bacillota;Bacilli;Bacillales;Bacillaceae;Bacillus;Bacillus wudalianchiensis
GCF_000787375.1	frameshift	TGA	38	TRUE	Bacteria;Firmicutes;Bacillota;Bacilli;Bacillales;Bacillaceae;Alkalihalobacillus;Alkalihalobacillus okhensis
GCF_019039105.1	frameshift	TGA	40	TRUE	Bacteria;Firmicutes;Bacillota;Bacilli;Bacillales;Bacillaceae;Desertibacillus;Desertibacillus haloalkaliphilus
GCF_000422865.1	frameshift	TGA	46	TRUE	Bacteria;Gammaproteobacteria;Gammaproteobacteria;Oceanospirillales;Oceanospirillaceae;Oceanospirillum;Oceanospirillum maris;Oceanospirillum maris DSM 6286
GCF_000349205.1	frameshift	TGA	49.5	TRUE	Bacteria;Gammaproteobacteria;Gammaproteobacteria;Thiotrichales;Piscirickettsiaceae;Methylophaga;Methylophaga lonarensis;Methylophaga lonarensis MPL
GCF_014885015.1	frameshift	TGA	43	TRUE	Bacteria;Gammaproteobacteria;Gammaproteobacteria;Pasteurellales;Pasteurellaceae;Spirabiliibacterium;Spirabiliibacterium falconis
GCF_020687805.1	frameshift	TGA	46	TRUE	Bacteria;Gammaproteobacteria;Gammaproteobacteria;Alteromonadales;Alteromonadaceae;Planctobacterium;Planctobacterium marinum
GCF_004405125.1	frameshift	TGA	41.5	TRUE	Bacteria;Firmicutes;Bacillota;Bacilli;Bacillales;Planococcaceae;Jeotgalibacillus;Jeotgalibacillus salarius
GCF_000764645.1	frameshift	TGA	58.5	TRUE	Bacteria;Gammaproteobacteria;Gammaproteobacteria;Aeromonadales;Aeromonadaceae;Aeromonas;Aeromonas finlandensis
GCF_019603355.1	frameshift	TGA	44.5	TRUE	Bacteria;Firmicutes;Bacillota;Bacilli;Bacillales;Paenibacillaceae;Aneurinibacillus group;Aneurinibacillus;Aneurinibacillus thermoaerophilus
GCF_018531185.1	frameshift	TGA	49.5	TRUE	Bacteria;Gammaproteobacteria;Gammaproteobacteria;Alteromonadales;Alteromonadaceae;Bowmanella;Bowmanella yangjiangensis
GCF_000348905.1	frameshift	TGA	55	TRUE	Bacteria;Firmicutes;Bacillota;Bacilli;Bacillales;Planococcaceae;Bhargavaea;Bhargavaea cecembensis;Bhargavaea cecembensis DSE10
GCF_003026475.1	frameshift	TGA	46	TRUE	Bacteria;Gammaproteobacteria;Gammaproteobacteria;Vibrionales;Vibrionaceae;Photobacterium;Photobacterium lipolyticum
GCF_900188155.1	frameshift	TGA	56.5	TRUE	Bacteria;Gammaproteobacteria;Gammaproteobacteria;Pseudomonadales;Pseudomonadaceae;Pseudomonas;Pseudomonas segetis
GCF_000967495.1	frameshift	TGA	45	TRUE	Bacteria;Gammaproteobacteria;Gammaproteobacteria;Vibrionales;Vibrionaceae;Vibrio;Vibrio neptunius
GCF_900166605.1	frameshift	TGA	47	TRUE	Bacteria;Firmicutes;Bacillota;Bacilli;Bacillales;Bacillaceae;Marinococcus;Marinococcus halophilus
GCF_900454435.1	no frameshift	NA	51	TRUE	Bacteria;Betaproteobacteria;Betaproteobacteria;Neisseriales;Neisseriaceae;Neisseria;Neisseria mucosa
GCF_003569005.1	frameshift	TGA	44.5	TRUE	Bacteria;Gammaproteobacteria;Gammaproteobacteria;Vibrionales;Vibrionaceae;Vibrio;Vibrio superstes
GCF_022749495.1	no frameshift	NA	51	TRUE	Bacteria;Betaproteobacteria;Betaproteobacteria;Neisseriales;Neisseriaceae;Neisseria;Neisseria macacae;Neisseria macacae ATCC 33926
GCF_000710775.1	frameshift	TGA	47	TRUE	Bacteria;Gammaproteobacteria;Gammaproteobacteria;Oceanospirillales;Endozoicomonadaceae;Endozoicomonas;Endozoicomonas elysicola
GCF_007989895.1	frameshift	TGA	42.5	TRUE	Bacteria;Gammaproteobacteria;Gammaproteobacteria;Alteromonadales;Pseudoalteromonadaceae;Pseudoalteromonas;Pseudoalteromonas peptidolytica
GCF_902375805.1	frameshift	TGA	49.5	TRUE	Bacteria;Betaproteobacteria;Betaproteobacteria;Neisseriales;Neisseriaceae;Vitreoscilla;Vitreoscilla massiliensis
GCF_018972165.1	frameshift	TGA	57	TRUE	Bacteria;Gammaproteobacteria;Gammaproteobacteria;Pseudomonadales;Marinobacteraceae;Marinobacter;Marinobacter adhaerens
GCF_000314855.2	frameshift	TGA	39	TRUE	Bacteria;Gammaproteobacteria;Gammaproteobacteria;Enterobacterales;Morganellaceae;Providencia;Providencia burhodogranariea;Providencia burhodogranariea DSM 19968
GCF_000024085.1	frameshift	TGA	43.5	TRUE	Bacteria;Gammaproteobacteria;Gammaproteobacteria;Kangiellales;Kangiellaceae;Kangiella;Kangiella koreensis;Kangiella koreensis DSM 16069
GCF_002021755.1	frameshift	TGA	45.5	TRUE	Bacteria;Gammaproteobacteria;Gammaproteobacteria;Vibrionales;Vibrionaceae;Vibrio;Vibrio harveyi group;Vibrio owensii
GCF_000189255.1	frameshift	TGA	46	TRUE	Bacteria;Gammaproteobacteria;Gammaproteobacteria;Vibrionales;Vibrionaceae;Vibrio;Vibrio oreintalis group;Vibrio brasiliensis;Vibrio brasiliensis LMG 20546
GCF_017753665.1	no frameshift	NA	51	TRUE	Bacteria;Betaproteobacteria;Betaproteobacteria;Neisseriales;Neisseriaceae;Neisseria;Neisseria sicca
GCF_019703835.1	frameshift	TGA	47	TRUE	Bacteria;Gammaproteobacteria;Gammaproteobacteria;Vibrionales;Vibrionaceae;Thaumasiovibrio;Thaumasiovibrio subtropicus
GCF_020447205.1	frameshift	TGA	53	TRUE	Bacteria;Gammaproteobacteria;Gammaproteobacteria;Oceanospirillales;Oceanospirillaceae;Thalassolituus;Thalassolituus alkanivorans
GCF_009938205.1	frameshift	TGA	45	TRUE	Bacteria;Gammaproteobacteria;Gammaproteobacteria;Vibrionales;Vibrionaceae;Vibrio;Vibrio panuliri
GCF_024346795.1	frameshift	TGA	45	TRUE	Bacteria;Gammaproteobacteria;Gammaproteobacteria;Vibrionales;Vibrionaceae;Vibrio;Vibrio breoganii
GCF_000525875.1	frameshift	TGA	41	TRUE	Bacteria;Firmicutes;Bacillota;Bacilli;Bacillales;Listeriaceae;Listeria;Listeria floridensis;Listeria floridensis FSL S10-1187
GCF_001547935.1	frameshift	TGA	44	TRUE	Bacteria;Gammaproteobacteria;Gammaproteobacteria;Vibrionales;Vibrionaceae;Vibrio;Vibrio tritonius
GCF_000272005.1	frameshift	TGA	50.5	TRUE	Bacteria;Gammaproteobacteria;Gammaproteobacteria;Alteromonadales;Alteromonadaceae;Alishewanella;Alishewanella agri;Alishewanella agri BL06
GCF_008710145.1	frameshift	TGA	38	TRUE	Bacteria;Firmicutes;Bacillota;Bacilli;Bacillales;Bacillaceae;Niallia;Niallia endozanthoxylica
GCF_901764995.1	frameshift	TGA	41	TRUE	Bacteria;Gammaproteobacteria;Gammaproteobacteria;Pasteurellales;Pasteurellaceae;Actinobacillus;Actinobacillus porcinus
GCF_019249245.1	frameshift	TGA	46	TRUE	Bacteria;Gammaproteobacteria;Gammaproteobacteria;Alteromonadales;Alteromonadaceae;Alteromonas/Salinimonas group;Alteromonas;Alteromonas lipotrueiana
GCF_000245735.1	frameshift	TGA	50.5	TRUE	Bacteria;Gammaproteobacteria;Gammaproteobacteria;Alteromonadales;Alteromonadaceae;Alishewanella;Alishewanella jeotgali;Alishewanella jeotgali KCTC 22429
GCF_000767835.1	frameshift	TGA	42	TRUE	Bacteria;Firmicutes;Bacillota;Bacilli;Lactobacillales;Streptococcaceae;Streptococcus;Streptococcus sinensis
GCF_002282865.1	frameshift	TGA	47	TRUE	Bacteria;Gammaproteobacteria;Gammaproteobacteria;Alteromonadales;Ferrimonadaceae;Paraferrimonas;Paraferrimonas haliotis
GCF_002097535.1	frameshift	TGA	41.5	TRUE	Bacteria;Firmicutes;Bacillota;Bacilli;Bacillales;Bacillaceae;Halobacillus;Halobacillus mangrovi
GCF_010500895.1	frameshift	TGA	44.5	TRUE	Bacteria;Gammaproteobacteria;Gammaproteobacteria;Alteromonadales;Alteromonadaceae;Alteromonas/Salinimonas group;Alteromonas;Alteromonas genovensis
GCF_000224455.1	frameshift	TGA	59	TRUE	Bacteria;Gammaproteobacteria;Gammaproteobacteria;Gammaproteobacteria incertae sedis;sulfur-oxidizing symbionts;endosymbiont of Riftia pachyptila;endosymbiont of Riftia pachyptila (vent Ph05)
GCF_000224925.1	frameshift	TGA	58	TRUE	Bacteria;Gammaproteobacteria;Gammaproteobacteria;Gammaproteobacteria incertae sedis;sulfur-oxidizing symbionts;endosymbiont of Tevnia jerichonana;endosymbiont of Tevnia jerichonana (vent Tica)
GCF_023733635.1	frameshift	TGA	58.5	TRUE	Bacteria;Gammaproteobacteria;Gammaproteobacteria;Gammaproteobacteria incertae sedis;sulfur-oxidizing symbionts;Candidatus Endoriftia;Candidatus Endoriftia persephone
GCF_001278705.1	frameshift	TGA	40.5	TRUE	Bacteria;Firmicutes;Bacillota;Bacilli;Bacillales;Bacillaceae;Bacillus;Bacillus gobiensis
GCF_017832095.1	frameshift	TGA	40.5	TRUE	Bacteria;Firmicutes;Bacillota;Bacilli;Bacillales;Bacillaceae;Bacillus;Bacillus capparidis
GCF_900108515.1	frameshift	TGA	41.5	TRUE	Bacteria;Firmicutes;Bacillota;Bacilli;Bacillales;Bacillaceae;Halobacillus;Halobacillus karajensis
GCF_017498065.1	frameshift	TGA	47	TRUE	Bacteria;Gammaproteobacteria;Gammaproteobacteria;Aeromonadales;Aeromonadaceae;Oceanisphaera;Oceanisphaera pacifica
GCF_010500915.1	frameshift	TGA	44	TRUE	Bacteria;Gammaproteobacteria;Gammaproteobacteria;Alteromonadales;Alteromonadaceae;Alteromonas/Salinimonas group;Alteromonas;Alteromonas hispanica
GCF_005221305.1	no frameshift	NA	49.5	TRUE	Bacteria;Betaproteobacteria;Betaproteobacteria;Neisseriales;Neisseriaceae;Neisseria;Neisseria subflava
GCF_900682675.2	frameshift	TGA	57.5	TRUE	Bacteria;Gammaproteobacteria;Gammaproteobacteria;Pseudomonadales;Pseudomonadaceae;Pseudomonas;Pseudomonas marincola
GCF_900141925.1	frameshift	TGA	55.5	TRUE	Bacteria;Gammaproteobacteria;Gammaproteobacteria;Pseudomonadales;Pseudomonadaceae;Pseudomonas;Pseudomonas zeshuii
GCF_000513135.1	frameshift	TGA	37	TRUE	Bacteria;Firmicutes;Bacillota;Bacilli;Bacillales;Bacillaceae;Alkalihalobacillus;Alkalihalobacillus akibai;Alkalihalobacillus akibai JCM 9157
GCF_003577475.1	frameshift	TGA	48.5	TRUE	Bacteria;Gammaproteobacteria;Gammaproteobacteria;Oceanospirillales;Saccharospirillaceae;Salinibius;Salinibius halmophilus
GCF_900119735.1	frameshift	TGA	54.5	TRUE	Bacteria;Gammaproteobacteria;Gammaproteobacteria;Oceanospirillales;Oceanospirillaceae;Marinospirillum;Marinospirillum alkaliphilum;Marinospirillum alkaliphilum DSM 21637
GCF_003362805.1	frameshift	TGA	45.5	TRUE	Bacteria;Firmicutes;Bacillota;Bacilli;Bacillales;Bacillaceae;Neobacillus;Neobacillus piezotolerans
GCF_003570705.1	frameshift	TGA	43	TRUE	Bacteria;Firmicutes;Bacillota;Bacilli;Bacillales;Bacillaceae;Mesobacillus;Mesobacillus zeae
GCF_900215625.1	frameshift	TGA	42.5	TRUE	Bacteria;Firmicutes;Bacillota;Bacilli;Bacillales;Bacillaceae;Terribacillus;Terribacillus aidingensis
GCF_000820145.1	frameshift	TGA	57.5	TRUE	Bacteria;Gammaproteobacteria;Gammaproteobacteria;Aeromonadales;Aeromonadaceae;Aeromonas;Aeromonas sobria
GCF_002887615.1	frameshift	TGA	45	TRUE	Bacteria;Gammaproteobacteria;Gammaproteobacteria;Vibrionales;Vibrionaceae;Vibrio;Vibrio harveyi group;Vibrio jasicida;Vibrio jasicida 090810c
GCF_003390395.1	frameshift	TGA	43	TRUE	Bacteria;Gammaproteobacteria;Gammaproteobacteria;Alteromonadales;Colwelliaceae;Thalassotalea;Thalassotalea euphylliae
GCF_024347055.1	frameshift	TGA	45	TRUE	Bacteria;Gammaproteobacteria;Gammaproteobacteria;Vibrionales;Vibrionaceae;Vibrio;Vibrio porteresiae;Vibrio porteresiae DSM 19223
GCF_008923245.1	frameshift	TGA	38	TRUE	Bacteria;Firmicutes;Bacillota;Bacilli;Bacillales;Bacillaceae;Cytobacillus;Cytobacillus depressus
GCF_000378185.1	frameshift	TGA	47	TRUE	Bacteria;Gammaproteobacteria;Gammaproteobacteria;Alteromonadales;Alteromonadaceae;Alteromonas/Salinimonas group;Salinimonas;Salinimonas chungwhensis;Salinimonas chungwhensis DSM 16280
GCF_000772105.1	frameshift	TGA	45	TRUE	Bacteria;Gammaproteobacteria;Gammaproteobacteria;Vibrionales;Vibrionaceae;Vibrio;Vibrio oreintalis group;Vibrio tubiashii;Vibrio tubiashii ATCC 19109
GCF_002237775.1	frameshift	TGA	46.5	TRUE	Bacteria;Firmicutes;Bacillota;Bacilli;Bacillales;Bacillaceae;Domibacillus;Domibacillus enclensis
GCF_017354945.1	frameshift	TGA	48.5	TRUE	Bacteria;Gammaproteobacteria;Gammaproteobacteria;Alteromonadales;Shewanellaceae;Shewanella;Shewanella avicenniae
GCF_003605405.2	frameshift	TGA	40.5	TRUE	Bacteria;Firmicutes;Bacillota;Bacilli;Bacillales;Bacillaceae;Siminovitchia;Siminovitchia terrae
GCF_003986975.1	frameshift	TGA	51.5	TRUE	Bacteria;Gammaproteobacteria;Gammaproteobacteria;Alteromonadales;Idiomarinaceae;Aliidiomarina;Aliidiomarina soli
GCF_008693705.1	frameshift	TGA	59	TRUE	Bacteria;Gammaproteobacteria;Gammaproteobacteria;Aeromonadales;Aeromonadaceae;Aeromonas;Aeromonas veronii
GCF_017874625.1	frameshift	TGA	37	TRUE	Bacteria;Firmicutes;Bacillota;Bacilli;Bacillales;Bacillaceae;Cytobacillus;Cytobacillus eiseniae
GCF_016908195.1	frameshift	TGA	42.5	TRUE	Bacteria;Firmicutes;Bacillota;Bacilli;Bacillales;Planococcaceae;Jeotgalibacillus;Jeotgalibacillus terrae
GCF_021295315.1	frameshift	TGA	44	TRUE	Bacteria;Gammaproteobacteria;Gammaproteobacteria;Alteromonadales;Alteromonadales genera incertae sedis;Motilimonas;Motilimonas cestriensis
GCF_014054725.1	no frameshift	NA	50.5	TRUE	Bacteria;Betaproteobacteria;Betaproteobacteria;Neisseriales;Neisseriaceae;Conchiformibius;Conchiformibius steedae
GCF_009671065.1	no frameshift	NA	49	TRUE	Bacteria;Betaproteobacteria;Betaproteobacteria;Neisseriales;Neisseriaceae;Neisseria;Neisseria brasiliensis
GCF_018283675.1	frameshift	TGA	44	TRUE	Bacteria;Firmicutes;Bacillota;Bacilli;Bacillales;Bacillaceae;Metabacillus;Metabacillus flavus
GCF_000987775.1	frameshift	TGA	49.5	TRUE	Bacteria;Gammaproteobacteria;Gammaproteobacteria;Chromatiales;Chromatiaceae;Arsukibacterium;Arsukibacterium ikkense
GCF_018223345.1	frameshift	TGA	48	TRUE	Bacteria;Gammaproteobacteria;Gammaproteobacteria;Alteromonadales;Shewanellaceae;Shewanella;Shewanella yunxiaonensis
GCF_000711795.1	frameshift	TGA	45	TRUE	Bacteria;Gammaproteobacteria;Gammaproteobacteria;Vibrionales;Vibrionaceae;Vibrio;Vibrio pacinii;Vibrio pacinii DSM 19139
GCF_002157875.1	frameshift	TGA	47	TRUE	Bacteria;Gammaproteobacteria;Gammaproteobacteria;Aeromonadales;Aeromonadaceae;Oceanisphaera;Oceanisphaera avium
GCF_002157855.1	frameshift	TGA	40.5	TRUE	Bacteria;Firmicutes;Bacillota;Bacilli;Bacillales;Bacillaceae;Sutcliffiella;Sutcliffiella horikoshii
GCF_000967545.1	frameshift	TGA	45.5	TRUE	Bacteria;Gammaproteobacteria;Gammaproteobacteria;Vibrionales;Vibrionaceae;Vibrio;Vibrio galatheae
GCF_000284615.1	frameshift	TGA	57.5	TRUE	Bacteria;Gammaproteobacteria;Gammaproteobacteria;Pseudomonadales;Marinobacteraceae;Marinobacter;Marinobacter nauticus;Marinobacter nauticus ATCC 49840
GCF_002868715.1	frameshift	TGA	58.5	TRUE	Bacteria;Gammaproteobacteria;Gammaproteobacteria;Cellvibrionales;Halieaceae;Kineobactrum;Kineobactrum sediminis
GCF_000429145.1	frameshift	TGA	48.5	TRUE	Bacteria;Gammaproteobacteria;Gammaproteobacteria;Alteromonadales;Alteromonadaceae;Aestuariibacter;Aestuariibacter salexigens;Aestuariibacter salexigens DSM 15300
GCF_913566895.1	frameshift	TGA	41.5	TRUE	Bacteria;Firmicutes;Bacillota;Bacilli;Bacillales;Listeriaceae;Listeria;Listeria ilorinensis
GCF_014645135.1	frameshift	TGA	46.5	TRUE	Bacteria;Gammaproteobacteria;Gammaproteobacteria;Chromatiales;Chromatiaceae;Rheinheimera;Rheinheimera tangshanensis
GCF_000723905.1	frameshift	TGA	44	TRUE	Bacteria;Firmicutes;Bacillota;Bacilli;Bacillales;Bacillaceae;Rossellomorea;Rossellomorea vietnamensis
GCF_003289925.1	frameshift	TGA	50	TRUE	Bacteria;Firmicutes;Bacillota;Bacilli;Bacillales;Planococcaceae;Planococcus;Planococcus maitriensis
GCF_009938185.1	frameshift	TGA	44.5	FALSE	Bacteria;Gammaproteobacteria;Gammaproteobacteria;Vibrionales;Vibrionaceae;Vibrio;Vibrio taketomensis
GCF_000832905.1	frameshift	TGA	47	TRUE	Bacteria;Firmicutes;Bacillota;Bacilli;Bacillales;Bacillaceae;Weizmannia;Weizmannia coagulans;Weizmannia coagulans DSM 1 = ATCC 7050
GCF_002157735.2	frameshift	TGA	42	TRUE	Bacteria;Gammaproteobacteria;Gammaproteobacteria;Vibrionales;Vibrionaceae;Vibrio;Vibrio aphrogenes
GCF_002744715.1	frameshift	TGA	60.5	TRUE	Bacteria;Gammaproteobacteria;Gammaproteobacteria;Pseudomonadales;Marinobacteraceae;Marinobacter;Marinobacter profundi
GCF_023509475.1	frameshift	TGA	52	TRUE	Bacteria;Gammaproteobacteria;Gammaproteobacteria;Oceanospirillales;Aestuariirhabdaceae;Aestuariirhabdus;Aestuariirhabdus haliotis
GCF_012911815.1	frameshift	TGA	46	TRUE	Bacteria;Gammaproteobacteria;Gammaproteobacteria;Alteromonadales;Alteromonadaceae;Alteromonas/Salinimonas group;Alteromonas;Alteromonas ponticola
GCF_014750655.1	frameshift	TGA	47.5	TRUE	Bacteria;Gammaproteobacteria;Gammaproteobacteria;Alteromonadales;Alteromonadaceae;Alteromonas/Salinimonas group;Salinimonas;Salinimonas profundi
GCF_018263925.1	frameshift	TGA	51.5	TRUE	Bacteria;Gammaproteobacteria;Gammaproteobacteria;Oceanospirillales;Endozoicomonadaceae;Kistimonas;Kistimonas asteriae
GCF_000430785.1	frameshift	TGA	40.5	TRUE	Bacteria;Firmicutes;Bacillota;Bacilli;Bacillales;Bacillaceae;Ectobacillus;Ectobacillus panaciterrae;Ectobacillus panaciterrae DSM 19096
GCF_003568965.1	frameshift	TGA	43	TRUE	Bacteria;Gammaproteobacteria;Gammaproteobacteria;Vibrionales;Vibrionaceae;Vibrio;Vibrio halioticoli
GCF_000176235.1	frameshift	TGA	45	TRUE	Bacteria;Gammaproteobacteria;Gammaproteobacteria;Vibrionales;Vibrionaceae;Vibrio;Vibrio oreintalis group;Vibrio orientalis;Vibrio orientalis CIP 102891 = ATCC 33934
GCF_000314895.2	frameshift	TGA	38	TRUE	Bacteria;Gammaproteobacteria;Gammaproteobacteria;Enterobacterales;Morganellaceae;Providencia;Providencia sneebia;Providencia sneebia DSM 19967
GCF_917563885.1	frameshift	TGA	36.5	TRUE	Bacteria;Firmicutes;Bacillota;Bacilli;Bacillales;Bacillaceae;Pseudoneobacillus;Pseudoneobacillus rhizosphaerae
GCF_003096995.1	frameshift	TGA	41	TRUE	Bacteria;Gammaproteobacteria;Gammaproteobacteria;Pasteurellales;Pasteurellaceae;Pasteurella;Pasteurella langaaensis;Pasteurella langaaensis DSM 22999
GCF_005221285.1	no frameshift	NA	49	TRUE	Bacteria;Betaproteobacteria;Betaproteobacteria;Neisseriales;Neisseriaceae;Neisseria;Neisseria flavescens
GCF_000430685.1	frameshift	TGA	44	TRUE	Bacteria;Firmicutes;Bacillota;Bacilli;Bacillales;Sporolactobacillaceae;Tuberibacillus;Tuberibacillus calidus;Tuberibacillus calidus DSM 17572
GCF_024582835.1	frameshift	TGA	45	TRUE	Bacteria;Gammaproteobacteria;Gammaproteobacteria;Vibrionales;Vibrionaceae;Vibrio;Vibrio japonicus
GCF_000299915.1	frameshift	TGA	60.5	TRUE	Bacteria;Gammaproteobacteria;Gammaproteobacteria;Gammaproteobacteria incertae sedis;Gallaecimonas;Gallaecimonas xiamenensis;Gallaecimonas xiamenensis 3-C-1
GCF_020447175.2	frameshift	TGA	45	TRUE	Bacteria;Gammaproteobacteria;Gammaproteobacteria;Thiotrichales;Piscirickettsiaceae;Methylophaga;Methylophaga pinxianii
GCF_001045555.1	frameshift	TGA	59	TRUE	Bacteria;Gammaproteobacteria;Gammaproteobacteria;Pseudomonadales;Marinobacteraceae;Marinobacter;Marinobacter subterrani
GCF_004120195.1	frameshift	TGA	48.5	TRUE	Bacteria;Gammaproteobacteria;Gammaproteobacteria;Vibrionales;Vibrionaceae;Enterovibrio;Enterovibrio baiacu
GCF_900183385.1	frameshift	TGA	43.5	TRUE	Bacteria;Firmicutes;Bacillota;Bacilli;Bacillales;Listeriaceae;Listeria;Listeria costaricensis
GCF_900129905.1	frameshift	TGA	60.5	TRUE	Bacteria;Gammaproteobacteria;Gammaproteobacteria;Alteromonadales;Ferrimonadaceae;Ferrimonas;Ferrimonas marina
GCF_023078335.1	frameshift	TGA	35.5	TRUE	Bacteria;Firmicutes;Bacillota;Bacilli;Bacillales;Bacillaceae;Metabacillus;Metabacillus endolithicus
GCF_009363415.1	frameshift	TGA	42.5	TRUE	Bacteria;Gammaproteobacteria;Gammaproteobacteria;Vibrionales;Vibrionaceae;Vibrio;Vibrio aquimaris
GCF_000196095.1	frameshift	TGA	45.5	TRUE	Bacteria;Gammaproteobacteria;Gammaproteobacteria;Vibrionales;Vibrionaceae;Vibrio;Vibrio harveyi group;Vibrio parahaemolyticus;Vibrio parahaemolyticus RIMD 2210633
GCF_019249255.1	frameshift	TGA	43.5	TRUE	Bacteria;Gammaproteobacteria;Gammaproteobacteria;Alteromonadales;Alteromonadaceae;Alteromonas/Salinimonas group;Alteromonas;Alteromonas lipotrueae
GCF_003204135.1	frameshift	TGA	40.5	TRUE	Bacteria;Gammaproteobacteria;Gammaproteobacteria;Enterobacterales;Morganellaceae;Providencia;Providencia rettgeri
GCF_003260095.1	frameshift	TGA	40.5	TRUE	Bacteria;Gammaproteobacteria;Gammaproteobacteria;Pasteurellales;Pasteurellaceae;Glaesserella;Glaesserella australis
GCF_001687605.2	frameshift	TGA	50	TRUE	Bacteria;Firmicutes;Bacillota;Bacilli;Bacillales;Planococcaceae;Planococcus;Planococcus plakortidis
GCF_023715605.1	frameshift	TGA	46.5	TRUE	Bacteria;Firmicutes;Bacillota;Bacilli;Bacillales;Bacillaceae;Alkalihalobacillus;Alkalihalobacillus oceani
GCF_900167155.1	frameshift	TGA	46.5	TRUE	Bacteria;Gammaproteobacteria;Gammaproteobacteria;Vibrionales;Vibrionaceae;Enterovibrio;Enterovibrio nigricans;Enterovibrio nigricans DSM 22720
GCF_001420715.1	frameshift	TGA	36.5	TRUE	Bacteria;Firmicutes;Bacillota;Bacilli;Bacillales;Bacillaceae;Margalitia;Margalitia shackletonii
GCF_014169735.1	frameshift	TGA	61.5	TRUE	Bacteria;Gammaproteobacteria;Gammaproteobacteria;Aeromonadales;Aeromonadaceae;Aeromonas;Aeromonas caviae
GCF_000012985.1	frameshift	TGA	54	TRUE	Bacteria;Gammaproteobacteria;Gammaproteobacteria;Oceanospirillales;Hahellaceae;Hahella;Hahella chejuensis;Hahella chejuensis KCTC 2396
GCF_001402675.1	frameshift	TGA	47	TRUE	Bacteria;Gammaproteobacteria;Gammaproteobacteria;Vibrionales;Vibrionaceae;Vibrio;Vibrio metoecus
GCF_002250055.1	frameshift	TGA	36	TRUE	Bacteria;Firmicutes;Bacillota;Bacilli;Bacillales;Bacillaceae;Sutcliffiella;Sutcliffiella cohnii
GCF_008041945.1	frameshift	TGA	45.5	TRUE	Bacteria;Gammaproteobacteria;Gammaproteobacteria;Oceanospirillales;Saccharospirillaceae;Reinekea;Reinekea thalattae
GCF_900637025.1	frameshift	TGA	41.5	TRUE	Bacteria;Firmicutes;Bacillota;Bacilli;Lactobacillales;Streptococcaceae;Streptococcus;Streptococcus oralis;Streptococcus oralis ATCC 35037
GCF_003986955.1	frameshift	TGA	52	TRUE	Bacteria;Gammaproteobacteria;Gammaproteobacteria;Alteromonadales;Idiomarinaceae;Aliidiomarina;Aliidiomarina sedimenti
GCF_002074095.1	frameshift	TGA	46	TRUE	Bacteria;Firmicutes;Bacillota;Bacilli;Bacillales;Bacillaceae;Bacillus;Bacillus subtilis group;Bacillus licheniformis
GCF_002906925.1	frameshift	TGA	60.5	TRUE	Bacteria;Gammaproteobacteria;Gammaproteobacteria;Aeromonadales;Aeromonadaceae;Aeromonas;Aeromonas bestiarum
GCF_003627155.1	frameshift	TGA	40	TRUE	Bacteria;Firmicutes;Bacillota;Bacilli;Lactobacillales;Streptococcaceae;Streptococcus;Streptococcus gwangjuense
GCF_000967625.1	frameshift	TGA	47.5	TRUE	Bacteria;Gammaproteobacteria;Gammaproteobacteria;Alteromonadales;Pseudoalteromonadaceae;Pseudoalteromonas;Pseudoalteromonas ruthenica
GCF_011058155.1	frameshift	TGA	43	TRUE	Bacteria;Firmicutes;Bacillota;Bacilli;Bacillales;Bacillaceae;Litoribacterium;Litoribacterium kuwaitense
GCF_003570725.1	frameshift	TGA	37.5	TRUE	Bacteria;Firmicutes;Bacillota;Bacilli;Bacillales;Bacillaceae;Peribacillus;Peribacillus asahii
GCF_002844575.1	frameshift	TGA	36	TRUE	Bacteria;Firmicutes;Bacillota;Bacilli;Bacillales;Bacillaceae;Margalitia;Margalitia camelliae
GCF_904423815.1	frameshift	TGA	40.5	TRUE	Bacteria;Firmicutes;Bacillota;Bacilli;Bacillales;Bacillaceae;Metabacillus;Metabacillus idriensis
GCF_005116715.1	frameshift	TGA	61	TRUE	Bacteria;Gammaproteobacteria;Gammaproteobacteria;Alteromonadales;Ferrimonadaceae;Ferrimonas;Ferrimonas sediminicola
GCF_010587385.1	frameshift	TGA	45.5	TRUE	Bacteria;Gammaproteobacteria;Gammaproteobacteria;Vibrionales;Vibrionaceae;Vibrio;Vibrio astriarenae
GCF_014637175.1	frameshift	TGA	41	TRUE	Bacteria;Firmicutes;Bacillota;Bacilli;Bacillales;Bacillaceae;Compostibacillus;Compostibacillus humi
GCF_002019665.1	frameshift	TGA	37.5	TRUE	Bacteria;Firmicutes;Bacillota;Bacilli;Bacillales;Bacillaceae;Sutcliffiella;Sutcliffiella halmapala
GCF_004353325.1	frameshift	TGA	41	TRUE	Bacteria;Firmicutes;Bacillota;Bacilli;Lactobacillales;Streptococcaceae;Streptococcus;Streptococcus downii
GCF_002499975.2	frameshift	TGA	46	TRUE	Bacteria;Gammaproteobacteria;Gammaproteobacteria;Alteromonadales;Alteromonadaceae;Alteromonas/Salinimonas group;Alteromonas;Alteromonas pelagimontana
GCF_900129565.1	frameshift	TGA	48.5	TRUE	Bacteria;Gammaproteobacteria;Gammaproteobacteria;Alteromonadales;Alteromonadaceae;Marisediminitalea;Marisediminitalea aggregata
GCF_000812025.2	frameshift	TGA	44.5	TRUE	Bacteria;Firmicutes;Bacillota;Bacilli;Bacillales;Bacillaceae;Bacillus;Bacillus thermotolerans
GCF_002591895.1	frameshift	TGA	49.5	TRUE	Bacteria;Gammaproteobacteria;Gammaproteobacteria;Alteromonadales;Alteromonadaceae;Lacimicrobium;Lacimicrobium alkaliphilum
GCF_003410415.1	frameshift	TGA	38	TRUE	Bacteria;Firmicutes;Bacillota;Bacilli;Bacillales;Bacillaceae;Peribacillus;Peribacillus butanolivorans
GCF_004342405.1	frameshift	TGA	49	TRUE	Bacteria;Gammaproteobacteria;Gammaproteobacteria;Alteromonadales;Shewanellaceae;Shewanella;Shewanella fodinae
GCF_000430745.1	frameshift	TGA	41.5	TRUE	Bacteria;Firmicutes;Bacillota;Bacilli;Bacillales;Bacillaceae;Fictibacillus;Fictibacillus gelatini;Fictibacillus gelatini DSM 15865
GCF_000280055.1	frameshift	TGA	51	TRUE	Bacteria;Gammaproteobacteria;Gammaproteobacteria;Alteromonadales;Alteromonadaceae;Alishewanella;Alishewanella aestuarii;Alishewanella aestuarii B11
GCF_016132445.1	frameshift	TGA	56	TRUE	Bacteria;Gammaproteobacteria;Gammaproteobacteria;Oceanospirillales;Oceanospirillaceae;Venatorbacter;Venatorbacter cucullus
GCF_002811245.1	frameshift	TGA	45	TRUE	Bacteria;Gammaproteobacteria;Gammaproteobacteria;Vibrionales;Vibrionaceae;Vibrio;Vibrio salilacus
GCF_900113125.1	frameshift	TGA	41.5	TRUE	Bacteria;Firmicutes;Bacillota;Bacilli;Bacillales;Bacillaceae;Halobacillus;Halobacillus alkaliphilus
GCF_001591505.1	frameshift	TGA	38	TRUE	Bacteria;Firmicutes;Bacillota;Bacilli;Bacillales;Bacillaceae;Neobacillus;Neobacillus niacini;Neobacillus niacini NBRC 15566
GCF_003013245.1	no frameshift	NA	48	TRUE	Bacteria;Betaproteobacteria;Betaproteobacteria;Neisseriales;Neisseriaceae;Neisseria;Neisseria iguanae
GCF_022592395.1	frameshift	TGA	40.5	TRUE	Bacteria;Gammaproteobacteria;Gammaproteobacteria;Enterobacterales;Morganellaceae;Moellerella;Moellerella wisconsensis
GCF_900111405.1	frameshift	TGA	37.5	TRUE	Bacteria;Firmicutes;Bacillota;Bacilli;Bacillales;Bacillaceae;Salinibacillus;Salinibacillus kushneri
GCF_002933275.1	frameshift	TGA	57.5	TRUE	Bacteria;Gammaproteobacteria;Gammaproteobacteria;Pseudomonadales;Marinobacteraceae;Marinobacter;Marinobacter maroccanus
GCF_019977755.1	frameshift	TGA	44	TRUE	Bacteria;Gammaproteobacteria;Gammaproteobacteria;Vibrionales;Vibrionaceae;Vibrio;Vibrio penaeicida
GCF_011683955.1	frameshift	TGA	53.5	TRUE	Bacteria;Gammaproteobacteria;Gammaproteobacteria;Cellvibrionales;Cellvibrionaceae;Pseudomaricurvus;Pseudomaricurvus alkylphenolicus
GCF_000296695.1	frameshift	TGA	51.5	TRUE	Bacteria;Gammaproteobacteria;Gammaproteobacteria;Chromatiales;Chromatiaceae;Rheinheimera;Rheinheimera nanhaiensis;Rheinheimera nanhaiensis E407-8
GCF_002812985.1	frameshift	TGA	61	TRUE	Bacteria;Gammaproteobacteria;Gammaproteobacteria;Aeromonadales;Aeromonadaceae;Aeromonas;Aeromonas lusitana
GCF_003967195.1	frameshift	TGA	53	TRUE	Bacteria;Gammaproteobacteria;Gammaproteobacteria;Chromatiales;Granulosicoccaceae;Sulfuriflexus;Sulfuriflexus mobilis
GCF_003012775.1	frameshift	TGA	63	TRUE	Bacteria;Gammaproteobacteria;Gammaproteobacteria;Aeromonadales;Aeromonadaceae;Zobellella;Zobellella endophytica
GCF_003716875.1	frameshift	TGA	45.5	TRUE	Bacteria;Gammaproteobacteria;Gammaproteobacteria;Vibrionales;Vibrionaceae;Vibrio;Vibrio zhugei
GCF_002285575.1	frameshift	TGA	41	TRUE	Bacteria;Gammaproteobacteria;Gammaproteobacteria;Pasteurellales;Pasteurellaceae;Mannheimia;Mannheimia haemolytica
GCF_003415655.1	frameshift	TGA	44.5	TRUE	Bacteria;Gammaproteobacteria;Gammaproteobacteria;Vibrionales;Vibrionaceae;Vibrio;Vibrio maerlii
GCF_003316875.1	frameshift	TGA	49.5	TRUE	Bacteria;Gammaproteobacteria;Gammaproteobacteria;Alteromonadales;Idiomarinaceae;Aliidiomarina;Aliidiomarina celeris
GCF_014201515.1	frameshift	TGA	41.5	TRUE	Bacteria;Firmicutes;Bacillota;Bacilli;Bacillales;Bacillaceae;Anoxybacillus;Anoxybacillus mongoliensis
GCF_900475855.1	frameshift	TGA	40.5	TRUE	Bacteria;Gammaproteobacteria;Gammaproteobacteria;Enterobacterales;Morganellaceae;Providencia;Providencia heimbachae
GCF_003970385.1	frameshift	TGA	45	TRUE	Bacteria;Gammaproteobacteria;Gammaproteobacteria;Vibrionales;Vibrionaceae;Vibrio;Vibrio aquaticus
GCF_900114715.1	frameshift	TGA	47.5	TRUE	Bacteria;Firmicutes;Bacillota;Bacilli;Bacillales;Bacillaceae;Salibacterium;Salibacterium qingdaonense
GCF_011455495.1	frameshift	TGA	42.5	TRUE	Bacteria;Gammaproteobacteria;Gammaproteobacteria;Pasteurellales;Pasteurellaceae;Frederiksenia;Frederiksenia canicola
GCF_003265465.1	frameshift	TGA	62.5	TRUE	Bacteria;Gammaproteobacteria;Gammaproteobacteria;Aeromonadales;Aeromonadaceae;Aeromonas;Aeromonas bivalvium
GCF_000770675.1	frameshift	TGA	41	TRUE	Bacteria;Firmicutes;Bacillota;Bacilli;Bacillales;Bacillaceae;Pontibacillus;Pontibacillus chungwhensis;Pontibacillus chungwhensis BH030062
GCF_000176375.1	frameshift	TGA	46.5	TRUE	Bacteria;Gammaproteobacteria;Gammaproteobacteria;Vibrionales;Vibrionaceae;Vibrio;Vibrio mimicus;Vibrio mimicus MB451
GCF_018145875.1	frameshift	TGA	46	TRUE	Bacteria;Gammaproteobacteria;Gammaproteobacteria;Oceanospirillales;Oceanospirillaceae;Marinomonas;Marinomonas vulgaris
GCF_000820165.1	frameshift	TGA	63	TRUE	Bacteria;Gammaproteobacteria;Gammaproteobacteria;Aeromonadales;Aeromonadaceae;Aeromonas;Aeromonas taiwanensis
GCF_019670485.1	frameshift	TGA	44	TRUE	Bacteria;Gammaproteobacteria;Gammaproteobacteria;Vibrionales;Vibrionaceae;Vibrio;Vibrio alfacsensis
GCF_016584105.1	frameshift	TGA	62.5	TRUE	Bacteria;Gammaproteobacteria;Gammaproteobacteria;Chromatiales;Ectothiorhodospiraceae;Ectothiorhodospira;Ectothiorhodospira shaposhnikovii
GCF_001481395.1	frameshift	TGA	61.5	TRUE	Bacteria;Gammaproteobacteria;Gammaproteobacteria;Aeromonadales;Aeromonadaceae;Aeromonas;Aeromonas schubertii
GCF_000819805.1	frameshift	TGA	61.5	TRUE	Bacteria;Gammaproteobacteria;Gammaproteobacteria;Aeromonadales;Aeromonadaceae;Aeromonas;Aeromonas diversa;Aeromonas diversa CDC 2478-85
GCF_003350295.1	frameshift	TGA	42.5	TRUE	Bacteria;Gammaproteobacteria;Gammaproteobacteria;Vibrionales;Vibrionaceae;Vibrio;Vibrio tetraodonis
GCF_020005165.1	frameshift	TGA	44	TRUE	Bacteria;Gammaproteobacteria;Gammaproteobacteria;Kangiellales;Kangiellaceae;Kangiella;Kangiella taiwanensis
GCF_003987255.1	frameshift	TGA	47	TRUE	Bacteria;Gammaproteobacteria;Gammaproteobacteria;Alteromonadales;Idiomarinaceae;Idiomarina;Idiomarina ramblicola
GCF_019218685.1	frameshift	TGA	40	TRUE	Bacteria;Firmicutes;Bacillota;Bacilli;Lactobacillales;Streptococcaceae;Streptococcus;Streptococcus vulneris
GCF_900455105.1	frameshift	TGA	41.5	TRUE	Bacteria;Gammaproteobacteria;Gammaproteobacteria;Enterobacterales;Morganellaceae;Providencia;Providencia rustigianii
GCF_900102685.1	frameshift	TGA	53	TRUE	Bacteria;Firmicutes;Bacillota;Bacilli;Bacillales;Thermoactinomycetaceae;Melghirimyces;Melghirimyces thermohalophilus
GCF_016908495.1	frameshift	TGA	37	TRUE	Bacteria;Firmicutes;Bacillota;Bacilli;Bacillales;Bacillaceae;Bacillus;Bacillus pakistanensis
GCF_000284515.1	frameshift	TGA	42	TRUE	Bacteria;Firmicutes;Bacillota;Bacilli;Bacillales;Bacillaceae;Halobacillus;Halobacillus halophilus;Halobacillus halophilus DSM 2266
GCF_902806985.1	frameshift	TGA	49.5	TRUE	Bacteria;Gammaproteobacteria;Gammaproteobacteria;Alteromonadales;Idiomarinaceae;Pseudidiomarina;Pseudidiomarina piscicola
GCF_002258215.1	frameshift	TGA	58	TRUE	Bacteria;Gammaproteobacteria;Gammaproteobacteria;Pseudomonadales;Marinobacteraceae;Marinobacter;Marinobacter vinifirmus
GCF_009811315.1	frameshift	TGA	44	TRUE	Bacteria;Gammaproteobacteria;Gammaproteobacteria;Vibrionales;Vibrionaceae;Vibrio;Vibrio atypicus
GCF_004551525.1	frameshift	TGA	45	TRUE	Bacteria;Gammaproteobacteria;Gammaproteobacteria;Vibrionales;Vibrionaceae;Vibrio;Vibrio ouci
GCF_000960005.1	frameshift	TGA	40	TRUE	Bacteria;Firmicutes;Bacillota;Bacilli;Lactobacillales;Streptococcaceae;Streptococcus;Streptococcus mitis
GCF_007991335.1	frameshift	TGA	43.5	TRUE	Bacteria;Firmicutes;Bacillota;Bacilli;Bacillales;Bacillaceae;Halobacillus;Halobacillus faecis
GCF_000829445.1	frameshift	TGA	43	TRUE	Bacteria;Firmicutes;Bacillota;Bacilli;Bacillales;Planococcaceae;Jeotgalibacillus;Jeotgalibacillus alimentarius
GCF_009910365.1	frameshift	TGA	51.5	TRUE	Bacteria;Gammaproteobacteria;Gammaproteobacteria;Cellvibrionales;Halieaceae;Aequoribacter;Aequoribacter fuscus
GCF_902168435.1	frameshift	TGA	38	TRUE	Bacteria;Firmicutes;Bacillota;Bacilli;Bacillales;Bacillaceae;Bacillus;Bacillus marasmi
GCF_000745895.1	frameshift	TGA	45.5	TRUE	Bacteria;Betaproteobacteria;Betaproteobacteria;Neisseriales;Neisseriaceae;Stenoxybacter;Stenoxybacter acetivorans;Stenoxybacter acetivorans DSM 19021
GCF_003852715.1	frameshift	TGA	40	TRUE	Bacteria;Firmicutes;Bacillota;Bacilli;Bacillales;Bacillaceae;Ectobacillus;Ectobacillus antri
GCF_000190755.2	frameshift	TGA	49.5	TRUE	Bacteria;Gammaproteobacteria;Gammaproteobacteria;Methylococcales;Methylococcaceae;Methylobacter;Methylobacter tundripaludum;Methylobacter tundripaludum SV96
GCF_003987185.1	frameshift	TGA	51	TRUE	Bacteria;Gammaproteobacteria;Gammaproteobacteria;Alteromonadales;Idiomarinaceae;Idiomarina;Idiomarina aquatica
GCF_002734215.1	frameshift	TGA	37.5	TRUE	Bacteria;Firmicutes;Bacillota;Bacilli;Bacillales;Bacillaceae;Fredinandcohnia;Fredinandcohnia onubensis
GCF_000023065.1	frameshift	TGA	49	TRUE	Bacteria;Gammaproteobacteria;Gammaproteobacteria;Aeromonadales;Aeromonadaceae;Tolumonas;Tolumonas auensis;Tolumonas auensis DSM 9187
GCF_001707825.1	frameshift	TGA	45.5	TRUE	Bacteria;Gammaproteobacteria;Gammaproteobacteria;Vibrionales;Vibrionaceae;Enterovibrio;Enterovibrio pacificus
GCF_003350325.1	frameshift	TGA	45	TRUE	Bacteria;Gammaproteobacteria;Gammaproteobacteria;Vibrionales;Vibrionaceae;Vibrio;Vibrio rhodolitus
GCF_016907015.1	frameshift	TGA	58.5	TRUE	Bacteria;Gammaproteobacteria;Gammaproteobacteria;Aeromonadales;Aeromonadaceae;Oceanisphaera;Oceanisphaera litoralis
GCF_021272385.1	frameshift	TGA	42	TRUE	Bacteria;Gammaproteobacteria;Gammaproteobacteria;Vibrionales;Vibrionaceae;Vibrio;Vibrio salinus
GCF_000619885.1	frameshift	TGA	54.5	TRUE	Bacteria;Gammaproteobacteria;Gammaproteobacteria;Oceanospirillales;Balneatrichaceae;Balneatrix;Balneatrix alpica;Balneatrix alpica DSM 16621
GCF_002797415.1	frameshift	TGA	36	TRUE	Bacteria;Firmicutes;Bacillota;Bacilli;Bacillales;Bacillaceae;Bacillus;Bacillus alkalisoli
GCF_013694105.1	frameshift	TGA	43.5	TRUE	Bacteria;Firmicutes;Bacillota;Bacilli;Bacillales;Bacillaceae;Halobacillus;Halobacillus locisalis
GCF_024362845.1	frameshift	TGA	45	TRUE	Bacteria;Gammaproteobacteria;Gammaproteobacteria;Vibrionales;Vibrionaceae;Vibrio;Vibrio pelagius
GCF_002257545.1	frameshift	TGA	44.5	TRUE	Bacteria;Gammaproteobacteria;Gammaproteobacteria;Vibrionales;Vibrionaceae;Vibrio;Vibrio qinghaiensis
GCF_000016065.1	frameshift	TGA	53.5	TRUE	Bacteria;Gammaproteobacteria;Gammaproteobacteria;Alteromonadales;Shewanellaceae;Shewanella;Shewanella loihica;Shewanella loihica PV-4
GCF_024347475.1	frameshift	TGA	44.5	TRUE	Bacteria;Gammaproteobacteria;Gammaproteobacteria;Vibrionales;Vibrionaceae;Vibrio;Vibrio fortis
GCF_017254865.1	frameshift	TGA	54.5	TRUE	Bacteria;Gammaproteobacteria;Gammaproteobacteria;Alteromonadales;Alteromonadaceae;Bowmanella;Bowmanella dokdonensis
GCF_011634895.1	frameshift	TGA	50.5	TRUE	Bacteria;Gammaproteobacteria;Gammaproteobacteria;Chromatiales;Chromatiaceae;Rheinheimera;Rheinheimera pleomorphica
GCF_020381325.1	frameshift	TGA	41	TRUE	Bacteria;Gammaproteobacteria;Gammaproteobacteria;Enterobacterales;Morganellaceae;Providencia;Providencia vermicola
GCF_016820575.1	frameshift	TGA	58	TRUE	Bacteria;Gammaproteobacteria;Gammaproteobacteria;Pseudomonadales;Marinobacteraceae;Marinobacter;Marinobacter sediminum
GCF_021646685.1	frameshift	TGA	41.5	TRUE	Bacteria;Firmicutes;Bacillota;Bacilli;Bacillales;Bacillaceae;Pseudalkalibacillus;Pseudalkalibacillus salsuginis
GCF_001695575.1	frameshift	TGA	45	TRUE	Bacteria;Gammaproteobacteria;Gammaproteobacteria;Vibrionales;Vibrionaceae;Vibrio;Vibrio oreintalis group;Vibrio europaeus
GCF_002216145.1	no frameshift	NA	54	TRUE	Bacteria;Betaproteobacteria;Betaproteobacteria;Neisseriales;Neisseriaceae;Neisseria;Neisseria chenwenguii
GCF_022436675.1	no frameshift	NA	48.5	TRUE	Bacteria;Gammaproteobacteria;Gammaproteobacteria;Chromatiales;Chromatiaceae;Rheinheimera;Rheinheimera hassiensis
GCF_014280935.1	frameshift	TGA	36	TRUE	Bacteria;Firmicutes;Bacillota;Bacilli;Bacillales;Bacillaceae;Aquibacillus;Aquibacillus kalidii
GCF_004116385.1	frameshift	TGA	46	TRUE	Bacteria;Gammaproteobacteria;Gammaproteobacteria;Vibrionales;Vibrionaceae;Veronia;Veronia nyctiphanis
GCF_013265585.1	frameshift	TGA	46.5	TRUE	Bacteria;Firmicutes;Bacillota;Bacilli;Bacillales;Thermoactinomycetaceae;Kroppenstedtia;Kroppenstedtia pulmonis
GCF_009938225.1	frameshift	TGA	45	TRUE	Bacteria;Gammaproteobacteria;Gammaproteobacteria;Vibrionales;Vibrionaceae;Vibrio;Vibrio ponticus
GCF_000374565.1	frameshift	TGA	41	TRUE	Bacteria;Firmicutes;Bacillota;Bacilli;Bacillales;Bacillaceae;Siminovitchia;Siminovitchia fordii;Siminovitchia fordii DSM 16014 = CIP 108821
GCF_000388115.1	frameshift	TGA	59	TRUE	Bacteria;Gammaproteobacteria;Gammaproteobacteria;Aeromonadales;Aeromonadaceae;Aeromonas;Aeromonas molluscorum;Aeromonas molluscorum 848
GCF_002218045.2	frameshift	TGA	42.5	TRUE	Bacteria;Gammaproteobacteria;Gammaproteobacteria;Vibrionales;Vibrionaceae;Vibrio;Vibrio rumoiensis
GCF_017352235.1	frameshift	TGA	40	TRUE	Bacteria;Gammaproteobacteria;Gammaproteobacteria;Pasteurellales;Pasteurellaceae;Glaesserella;Glaesserella parasuis
GCF_900104185.1	frameshift	TGA	43.5	TRUE	Bacteria;Firmicutes;Bacillota;Bacilli;Bacillales;Bacillaceae;Halobacillus;Halobacillus aidingensis
GCF_002214395.1	frameshift	TGA	45	TRUE	Bacteria;Gammaproteobacteria;Gammaproteobacteria;Vibrionales;Vibrionaceae;Vibrio;Vibrio harveyi group;Vibrio rotiferianus
GCF_001399455.2	frameshift	TGA	44.5	TRUE	Bacteria;Gammaproteobacteria;Gammaproteobacteria;Vibrionales;Vibrionaceae;Vibrio;Vibrio oreintalis group;Vibrio bivalvicida
GCF_003429285.1	frameshift	TGA	48	TRUE	Bacteria;Gammaproteobacteria;Gammaproteobacteria;Alteromonadales;Alteromonadaceae;Alteromonas/Salinimonas group;Salinimonas;Salinimonas sediminis
GCF_004331915.1	frameshift	TGA	38.5	TRUE	Bacteria;Firmicutes;Bacillota;Bacilli;Bacillales;Planococcaceae;Ureibacillus;Ureibacillus thermophilus
GCF_007859195.1	frameshift	TGA	42.5	TRUE	Bacteria;Firmicutes;Bacillota;Bacilli;Lactobacillales;Streptococcaceae;Streptococcus;Streptococcus cuniculipharyngis
GCF_016908325.1	frameshift	TGA	36.5	TRUE	Bacteria;Firmicutes;Bacillota;Bacilli;Bacillales;Bacillaceae;Aquibacillus;Aquibacillus albus
GCF_003596335.1	frameshift	TGA	45.5	TRUE	Bacteria;Gammaproteobacteria;Gammaproteobacteria;Alteromonadales;Alteromonadales genera incertae sedis;Motilimonas;Motilimonas pumila
GCF_007995155.1	frameshift	TGA	37	TRUE	Bacteria;Firmicutes;Bacillota;Bacilli;Bacillales;Bacillaceae;Bacillus;Bacillus dafuensis
GCF_000315015.1	frameshift	TGA	44.5	TRUE	Bacteria;Gammaproteobacteria;Gammaproteobacteria;Alteromonadales;Alteromonadaceae;Paraglaciecola;Paraglaciecola mesophila;Paraglaciecola mesophila KMM 241
GCF_020171525.1	frameshift	TGA	42.5	TRUE	Bacteria;Firmicutes;Bacillota;Bacilli;Bacillales;Bacillaceae;Halobacillus;Halobacillus yeomjeoni
GCF_900109165.1	frameshift	TGA	54	TRUE	Bacteria;Firmicutes;Bacillota;Bacilli;Bacillales;Planococcaceae;Bhargavaea;Bhargavaea ginsengi
GCF_001720165.1	frameshift	TGA	44.5	TRUE	Bacteria;Gammaproteobacteria;Gammaproteobacteria;Thiotrichales;Piscirickettsiaceae;Methylophaga;Methylophaga muralis
GCF_020423125.1	frameshift	TGA	61	TRUE	Bacteria;Gammaproteobacteria;Gammaproteobacteria;Aeromonadales;Aeromonadaceae;Aeromonas;Aeromonas media
GCF_000820005.1	frameshift	TGA	59	TRUE	Bacteria;Gammaproteobacteria;Gammaproteobacteria;Aeromonadales;Aeromonadaceae;Aeromonas;Aeromonas piscicola
GCF_005870085.1	frameshift	TGA	37.5	TRUE	Bacteria;Firmicutes;Bacillota;Bacilli;Bacillales;Bacillaceae;Aquibacillus;Aquibacillus sediminis
GCF_001750285.1	frameshift	TGA	43	TRUE	Bacteria;Firmicutes;Bacillota;Bacilli;Bacillales;Bacillaceae;Domibacillus;Domibacillus iocasae
GCF_003063625.1	frameshift	TGA	41.5	TRUE	Bacteria;Gammaproteobacteria;Gammaproteobacteria;Alteromonadales;Alteromonadaceae;Saccharobesus;Saccharobesus litoralis
GCF_013267415.1	frameshift	TGA	47	TRUE	Bacteria;Firmicutes;Bacillota;Bacilli;Lactobacillales;Aerococcaceae;Abiotrophia;Abiotrophia defectiva
GCF_002863865.1	frameshift	TGA	51	TRUE	Bacteria;Gammaproteobacteria;Gammaproteobacteria;Oceanospirillales;Alcanivoracaceae;Ketobacter;Ketobacter alkanivorans
GCF_024346975.1	frameshift	TGA	43	TRUE	Bacteria;Gammaproteobacteria;Gammaproteobacteria;Vibrionales;Vibrionaceae;Vibrio;Vibrio neonatus
GCF_000420725.1	frameshift	TGA	48	TRUE	Bacteria;Firmicutes;Bacillota;Bacilli;Bacillales;Bacillaceae;Marinococcus;Marinococcus halotolerans;Marinococcus halotolerans DSM 16375
GCF_017497975.1	frameshift	TGA	35.5	TRUE	Bacteria;Firmicutes;Bacillota;Bacilli;Bacillales;Bacillaceae;Metabacillus;Metabacillus bambusae
GCF_001457055.1	frameshift	TGA	37.5	TRUE	Bacteria;Firmicutes;Bacillota;Bacilli;Bacillales;Bacillaceae;Priestia;Priestia veravalensis
GCF_024346875.1	frameshift	TGA	44	TRUE	Bacteria;Gammaproteobacteria;Gammaproteobacteria;Vibrionales;Vibrionaceae;Vibrio;Vibrio gallicus
GCF_011074955.1	frameshift	TGA	56.5	TRUE	Bacteria;Gammaproteobacteria;Gammaproteobacteria;Pseudomonadales;Marinobacteraceae;Marinobacter;Marinobacter caseinilyticus
GCF_003987395.1	frameshift	TGA	50	TRUE	Bacteria;Gammaproteobacteria;Gammaproteobacteria;Alteromonadales;Idiomarinaceae;Pseudidiomarina;Pseudidiomarina aquimaris
GCF_900182565.1	frameshift	TGA	46.5	TRUE	Bacteria;Firmicutes;Bacillota;Bacilli;Bacillales;Thermoactinomycetaceae;Melghirimyces;Melghirimyces algeriensis
GCF_023349185.1	frameshift	TGA	53	TRUE	Bacteria;Gammaproteobacteria;Gammaproteobacteria;Alteromonadales;Shewanellaceae;Shewanella;Shewanella aquimarina
GCF_000410875.1	frameshift	TGA	57.5	TRUE	Bacteria;Gammaproteobacteria;Gammaproteobacteria;Pseudomonadales;Pseudomonadaceae;Halopseudomonas;Halopseudomonas pelagia;Halopseudomonas pelagia CL-AP6
GCF_016908975.1	frameshift	TGA	38.5	TRUE	Bacteria;Firmicutes;Bacillota;Bacilli;Bacillales;Bacillaceae;Neobacillus;Neobacillus cucumis
GCF_003856525.1	frameshift	TGA	42	TRUE	Bacteria;Gammaproteobacteria;Gammaproteobacteria;Vibrionales;Vibrionaceae;Vibrio;Vibrio viridaestus
GCF_020694005.1	frameshift	TGA	46	TRUE	Bacteria;Gammaproteobacteria;Gammaproteobacteria;Oceanospirillales;Oceanospirillaceae;Marinomonas;Marinomonas profundi
GCF_005871205.1	frameshift	TGA	57.5	TRUE	Bacteria;Gammaproteobacteria;Gammaproteobacteria;Pseudomonadales;Marinobacteraceae;Marinobacter;Marinobacter alexandrii
GCF_016908395.1	frameshift	TGA	34	TRUE	Bacteria;Firmicutes;Bacillota;Bacilli;Bacillales;Bacillaceae;Metabacillus;Metabacillus crassostreae
GCF_015234585.1	frameshift	TGA	40	TRUE	Bacteria;Firmicutes;Bacillota;Bacilli;Bacillales;Bacillaceae;Pseudalkalibacillus;Pseudalkalibacillus hwajinpoensis
GCF_014191985.1	frameshift	TGA	57.5	TRUE	Bacteria;Gammaproteobacteria;Gammaproteobacteria;Pseudomonadales;Pseudomonadaceae;Azotobacter group;Azomonas;Azomonas macrocytogenes
GCF_001039475.1	frameshift	TGA	40	TRUE	Bacteria;Firmicutes;Bacillota;Bacilli;Bacillales;Bacillaceae;Alkalihalobacillus;Alkalihalobacillus macyae
GCF_003148745.1	frameshift	TGA	42.5	TRUE	Bacteria;Gammaproteobacteria;Gammaproteobacteria;Oceanospirillales;Pleioneaceae;Pleionea;Pleionea mediterranea
GCF_001465795.2	frameshift	TGA	48.5	TRUE	Bacteria;Firmicutes;Bacillota;Bacilli;Bacillales;Planococcaceae;Planococcus;Planococcus rifietoensis
GCF_003568985.1	frameshift	TGA	43.5	TRUE	Bacteria;Gammaproteobacteria;Gammaproteobacteria;Vibrionales;Vibrionaceae;Vibrio;Vibrio ezurae
GCF_001957165.1	frameshift	TGA	45.5	TRUE	Bacteria;Gammaproteobacteria;Gammaproteobacteria;Vibrionales;Vibrionaceae;Vibrio;Vibrio ostreicida
GCF_003311805.1	frameshift	TGA	47	TRUE	Bacteria;Gammaproteobacteria;Gammaproteobacteria;Vibrionales;Vibrionaceae;Vibrio;Vibrio tarriae
GCF_016908935.1	frameshift	TGA	45	TRUE	Bacteria;Firmicutes;Bacillota;Bacilli;Bacillales;Sporolactobacillaceae;Sporolactobacillus;Sporolactobacillus spathodeae
GCF_002807685.1	frameshift	TGA	45.5	TRUE	Bacteria;Gammaproteobacteria;Gammaproteobacteria;Alteromonadales;Alteromonadaceae;Alteromonas/Salinimonas group;Alteromonas;Alteromonas flava
GCF_000981765.1	frameshift	TGA	44	TRUE	Bacteria;Gammaproteobacteria;Gammaproteobacteria;Kangiellales;Kangiellaceae;Kangiella;Kangiella geojedonensis
GCF_000521695.1	frameshift	TGA	40.5	TRUE	Bacteria;Gammaproteobacteria;Gammaproteobacteria;Pasteurellales;Pasteurellaceae;Mannheimia;Mannheimia varigena;Mannheimia varigena USDA-ARS-USMARC-1312
GCF_000307875.1	frameshift	TGA	39.5	TRUE	Bacteria;Firmicutes;Bacillota;Bacilli;Bacillales;Bacillaceae;Neobacillus;Neobacillus bataviensis;Neobacillus bataviensis LMG 21833
GCF_001050295.1	frameshift	TGA	38.5	TRUE	Bacteria;Firmicutes;Bacillota;Bacilli;Bacillales;Listeriaceae;Listeria;Listeria fleischmannii;Listeria fleischmannii 1991
GCF_002174535.1	frameshift	TGA	38.5	TRUE	Bacteria;Firmicutes;Bacillota;Bacilli;Bacillales;Planococcaceae;Solibacillus;Solibacillus kalamii
GCF_008369605.1	frameshift	TGA	47.5	TRUE	Bacteria;Gammaproteobacteria;Gammaproteobacteria;Vibrionales;Vibrionaceae;Vibrio;Vibrio cholerae
GCF_019093865.1	frameshift	TGA	40.5	TRUE	Bacteria;Firmicutes;Bacillota;Bacilli;Bacillales;Bacillaceae;Lentibacillus;Lentibacillus saliphilus
GCF_000940805.1	frameshift	TGA	48.5	TRUE	Bacteria;Gammaproteobacteria;Gammaproteobacteria;Oceanospirillales;Saccharospirillaceae;Gynuella;Gynuella sunshinyii;Gynuella sunshinyii YC6258
GCF_000820085.1	frameshift	TGA	63	TRUE	Bacteria;Gammaproteobacteria;Gammaproteobacteria;Aeromonadales;Aeromonadaceae;Aeromonas;Aeromonas sanarellii
GCF_003387375.1	frameshift	TGA	45	TRUE	Bacteria;Gammaproteobacteria;Gammaproteobacteria;Oceanospirillales;Oceanospirillaceae;Marinomonas;Marinomonas pollencensis
GCF_900112045.1	frameshift	TGA	41.5	TRUE	Bacteria;Firmicutes;Bacillota;Bacilli;Bacillales;Bacillaceae;Lentibacillus;Lentibacillus halodurans
GCF_900094955.1	frameshift	TGA	44.5	TRUE	Bacteria;Firmicutes;Bacillota;Bacilli;Bacillales;Bacillaceae;Fictibacillus;Fictibacillus enclensis
GCF_900156225.1	frameshift	TGA	55.5	TRUE	Bacteria;Gammaproteobacteria;Gammaproteobacteria;Chromatiales;Ectothiorhodospiraceae;Ectothiorhodosinus;Ectothiorhodosinus mongolicus
GCF_009649735.1	frameshift	TGA	38.5	TRUE	Bacteria;Firmicutes;Bacillota;Bacilli;Bacillales;Bacillaceae;Salinibacillus;Salinibacillus xinjiangensis
GCF_015223435.1	frameshift	TGA	40.5	TRUE	Bacteria;Gammaproteobacteria;Gammaproteobacteria;Vibrionales;Vibrionaceae;Vibrio;Vibrio hibernica
GCF_007994985.1	frameshift	TGA	34	TRUE	Bacteria;Firmicutes;Bacillota;Bacilli;Bacillales;Bacillaceae;Metabacillus;Metabacillus litoralis
GCF_003025495.1	frameshift	TGA	45	TRUE	Bacteria;Gammaproteobacteria;Gammaproteobacteria;Vibrionales;Vibrionaceae;Photobacterium;Photobacterium jeanii
GCF_016894345.1	frameshift	TGA	54	TRUE	Bacteria;Betaproteobacteria;Betaproteobacteria;Neisseriales;Neisseriaceae;Paralysiella;Paralysiella testudinis
GCF_000426765.1	frameshift	TGA	42	TRUE	Bacteria;Gammaproteobacteria;Gammaproteobacteria;Vibrionales;Vibrionaceae;Vibrio;Vibrio litoralis;Vibrio litoralis DSM 17657
GCF_001274715.1	frameshift	TGA	43	TRUE	Bacteria;Firmicutes;Bacillota;Bacilli;Bacillales;Paenibacillaceae;Aneurinibacillus group;Aneurinibacillus;Aneurinibacillus migulanus
GCF_008370495.1	frameshift	TGA	60	TRUE	Bacteria;Gammaproteobacteria;Gammaproteobacteria;Cellvibrionales;Halieaceae;Pseudohalioglobus;Pseudohalioglobus sediminis
GCF_010500865.1	frameshift	TGA	44.5	TRUE	Bacteria;Gammaproteobacteria;Gammaproteobacteria;Alteromonadales;Alteromonadaceae;Alteromonas/Salinimonas group;Alteromonas;Alteromonas profundi
GCF_014207695.1	frameshift	TGA	49.5	TRUE	Bacteria;Gammaproteobacteria;Gammaproteobacteria;Cellvibrionales;Cellvibrionaceae;Pseudoteredinibacter;Pseudoteredinibacter isoporae
GCF_002019635.1	frameshift	TGA	36	TRUE	Bacteria;Firmicutes;Bacillota;Bacilli;Bacillales;Bacillaceae;Metabacillus;Metabacillus halosaccharovorans
GCF_019457915.1	no frameshift	NA	48	TRUE	Bacteria;Gammaproteobacteria;Gammaproteobacteria;Alteromonadales;Alteromonadales genera incertae sedis;Neiella;Neiella holothuriorum
GCF_917563925.1	frameshift	TGA	37.5	TRUE	Bacteria;Firmicutes;Bacillota;Bacilli;Bacillales;Bacillaceae;Sutcliffiella;Sutcliffiella rhizosphaerae
GCF_001591945.1	frameshift	TGA	38	TRUE	Bacteria;Firmicutes;Bacillota;Bacilli;Bacillales;Bacillaceae;Alkalihalobacillus;Alkalihalobacillus krulwichiae;Alkalihalobacillus krulwichiae NBRC 102362
GCF_007096385.1	frameshift	TGA	49.5	TRUE	Bacteria;Gammaproteobacteria;Gammaproteobacteria;Alteromonadales;Idiomarinaceae;Aliidiomarina;Aliidiomarina halalkaliphila
GCF_002019695.1	frameshift	TGA	42	TRUE	Bacteria;Firmicutes;Bacillota;Bacilli;Bacillales;Bacillaceae;Evansella;Evansella clarkii
GCF_022559225.1	frameshift	TGA	38	TRUE	Bacteria;Firmicutes;Bacillota;Bacilli;Bacillales;Bacillaceae;Priestia;Priestia flexa
GCF_000238255.3	frameshift	TGA	41	TRUE	Bacteria;Gammaproteobacteria;Gammaproteobacteria;Alteromonadales;Pseudoalteromonadaceae;Pseudoalteromonas;Pseudoalteromonas spongiae;Pseudoalteromonas spongiae UST010723-006
GCF_900167095.1	frameshift	TGA	45.5	TRUE	Bacteria;Gammaproteobacteria;Gammaproteobacteria;Oceanospirillales;Oceanospirillaceae;Oceanospirillum;Oceanospirillum multiglobuliferum
GCF_000374485.1	frameshift	TGA	43	TRUE	Bacteria;Gammaproteobacteria;Gammaproteobacteria;Alteromonadales;Pseudoalteromonadaceae;Algicola;Algicola sagamiensis;Algicola sagamiensis DSM 14643
GCF_002116735.1	frameshift	TGA	57	TRUE	Bacteria;Gammaproteobacteria;Gammaproteobacteria;Pseudomonadales;Marinobacteraceae;Marinobacter;Marinobacter salarius
GCF_014223975.1	frameshift	TGA	39.5	TRUE	Bacteria;Firmicutes;Bacillota;Bacilli;Bacillales;Listeriaceae;Listeria;Listeria aquatica
GCF_021608135.1	frameshift	TGA	41.5	TRUE	Bacteria;Firmicutes;Bacillota;Bacilli;Bacillales;Bacillaceae;Microaerobacter;Microaerobacter geothermalis
GCF_018390575.1	frameshift	TGA	54	TRUE	Bacteria;Firmicutes;Bacillota;Bacilli;Bacillales;Planococcaceae;Bhargavaea;Bhargavaea massiliensis
GCF_023715205.1	frameshift	TGA	39	TRUE	Bacteria;Firmicutes;Bacillota;Bacilli;Bacillales;Bacillaceae;Mesobacillus;Mesobacillus maritimus
GCF_019024285.1	frameshift	TGA	36.5	TRUE	Bacteria;Firmicutes;Bacillota;Bacilli;Bacillales;Bacillaceae;Alkalihalobacterium;Alkalihalobacterium elongatum
GCF_014541205.1	frameshift	TGA	40	TRUE	Bacteria;Gammaproteobacteria;Gammaproteobacteria;Pasteurellales;Pasteurellaceae;Mannheimia;Mannheimia bovis
GCF_001552275.1	frameshift	TGA	38	TRUE	Bacteria;Firmicutes;Bacillota;Bacilli;Bacillales;Bacillaceae;Amphibacillus;Amphibacillus sediminis;Amphibacillus sediminis NBRC 103570
GCF_001643235.1	frameshift	TGA	41	TRUE	Bacteria;Firmicutes;Bacillota;Bacilli;Bacillales;Bacillaceae;Domibacillus;Domibacillus aminovorans
GCF_023349125.1	frameshift	TGA	50.5	TRUE	Bacteria;Gammaproteobacteria;Gammaproteobacteria;Alteromonadales;Shewanellaceae;Shewanella;Shewanella corallii
GCF_000374285.1	frameshift	TGA	40	TRUE	Bacteria;Gammaproteobacteria;Gammaproteobacteria;Pasteurellales;Pasteurellaceae;Actinobacillus;Actinobacillus capsulatus;Actinobacillus capsulatus DSM 19761
GCF_024205945.1	frameshift	TGA	44	TRUE	Bacteria;Firmicutes;Bacillota;Bacilli;Bacillales;Staphylococcaceae;Macrococcus;Macrococcus equipercicus
GCF_023283805.1	frameshift	TGA	50.5	TRUE	Bacteria;Gammaproteobacteria;Gammaproteobacteria;Alteromonadales;Shewanellaceae;Shewanella;Shewanella submarina
GCF_020149575.1	frameshift	TGA	60	TRUE	Bacteria;Gammaproteobacteria;Gammaproteobacteria;Aeromonadales;Aeromonadaceae;Aeromonas;Aeromonas rivuli
GCF_900106595.1	frameshift	TGA	48	TRUE	Bacteria;Firmicutes;Bacillota;Bacilli;Bacillales;Bacillaceae;Marinococcus;Marinococcus luteus
GCF_014202615.1	frameshift	TGA	47.5	TRUE	Bacteria;Firmicutes;Bacillota;Bacilli;Bacillales;Planococcaceae;Planococcus;Planococcus koreensis
GCF_014637955.1	frameshift	TGA	57.5	TRUE	Bacteria;Gammaproteobacteria;Gammaproteobacteria;Pseudomonadales;Pseudomonadaceae;Halopseudomonas;Halopseudomonas salina
GCF_020268605.1	frameshift	TGA	38	TRUE	Bacteria;Gammaproteobacteria;Gammaproteobacteria;Enterobacterales;Morganellaceae;Arsenophonus;Arsenophonus apicola
GCF_900115255.1	frameshift	TGA	47.5	TRUE	Bacteria;Gammaproteobacteria;Gammaproteobacteria;Alteromonadales;Idiomarinaceae;Pseudidiomarina;Pseudidiomarina maritima
GCF_002514725.1	frameshift	TGA	58	TRUE	Bacteria;Gammaproteobacteria;Gammaproteobacteria;Pseudomonadales;Marinobacteraceae;Mangrovitalea;Mangrovitalea sediminis
GCF_000214215.1	frameshift	TGA	44.5	TRUE	Bacteria;Gammaproteobacteria;Gammaproteobacteria;Oceanospirillales;Oceanospirillaceae;Marinomonas;Marinomonas posidonica;Marinomonas posidonica IVIA-Po-181
GCF_002892925.1	frameshift	TGA	43.5	TRUE	Bacteria;Gammaproteobacteria;Gammaproteobacteria;Vibrionales;Vibrionaceae;Vibrio;Vibrio diazotrophicus
GCF_004214835.1	frameshift	TGA	47.5	TRUE	Bacteria;Gammaproteobacteria;Gammaproteobacteria;Alteromonadales;Idiomarinaceae;Pseudidiomarina;Pseudidiomarina tainanensis
GCF_001854125.1	frameshift	TGA	56	TRUE	Bacteria;Gammaproteobacteria;Gammaproteobacteria;Pseudomonadales;Marinobacteraceae;Marinobacter;Marinobacter salinus
GCF_006385675.1	frameshift	TGA	48	TRUE	Bacteria;Gammaproteobacteria;Gammaproteobacteria;Oceanospirillales;Oceanospirillaceae;Maribrevibacterium;Maribrevibacterium harenarium
GCF_008806995.1	no frameshift	NA	52	TRUE	Bacteria;Betaproteobacteria;Betaproteobacteria;Neisseriales;Neisseriaceae;Neisseria;Neisseria animalis
GCF_003987095.1	frameshift	TGA	47	TRUE	Bacteria;Gammaproteobacteria;Gammaproteobacteria;Alteromonadales;Idiomarinaceae;Idiomarina;Idiomarina piscisalsi
GCF_003386945.1	frameshift	TGA	43.5	TRUE	Bacteria;Firmicutes;Bacillota;Bacilli;Bacillales;Bacillaceae;Halobacillus;Halobacillus trueperi
GCF_000226565.1	frameshift	TGA	42.5	TRUE	Bacteria;Gammaproteobacteria;Gammaproteobacteria;Alteromonadales;Alteromonadaceae;Glaciecola;Glaciecola nitratireducens;Glaciecola nitratireducens FR1064
GCF_014836495.1	frameshift	TGA	37	TRUE	Bacteria;Firmicutes;Bacillota;Bacilli;Bacillales;Bacillaceae;Cytobacillus;Cytobacillus stercorigallinarum
GCF_003194385.1	frameshift	TGA	56	TRUE	Bacteria;Gammaproteobacteria;Gammaproteobacteria;Oceanospirillales;Balneatrichaceae;Pokkaliibacter;Pokkaliibacter plantistimulans
GCF_024346715.1	frameshift	TGA	44	TRUE	Bacteria;Gammaproteobacteria;Gammaproteobacteria;Vibrionales;Vibrionaceae;Photobacterium;Photobacterium swingsii
GCF_002850605.1	frameshift	TGA	37	TRUE	Bacteria;Gammaproteobacteria;Gammaproteobacteria;Pasteurellales;Pasteurellaceae;Pasteurella;Pasteurella oralis
GCF_900101985.1	frameshift	TGA	54	TRUE	Bacteria;Firmicutes;Bacillota;Bacilli;Bacillales;Planococcaceae;Bhargavaea;Bhargavaea beijingensis
GCF_022369495.1	frameshift	TGA	38.5	TRUE	Bacteria;Gammaproteobacteria;Gammaproteobacteria;Enterobacterales;Morganellaceae;Proteus;Proteus penneri
GCF_000334155.1	frameshift	TGA	41	TRUE	Bacteria;Firmicutes;Bacillota;Bacilli;Bacillales;Bacillaceae;Halalkalibacterium (ex Joshi et al. 2022);Halalkalibacterium ligniniphilum
GCF_900459365.1	frameshift	TGA	41.5	TRUE	Bacteria;Firmicutes;Bacillota;Bacilli;Lactobacillales;Streptococcaceae;Streptococcus;Streptococcus massiliensis
GCF_001906925.1	frameshift	TGA	40.5	TRUE	Bacteria;Firmicutes;Bacillota;Bacilli;Bacillales;Bacillaceae;Domibacillus;Domibacillus mangrovi
GCF_000008465.1	frameshift	TGA	47	TRUE	Bacteria;Gammaproteobacteria;Gammaproteobacteria;Alteromonadales;Idiomarinaceae;Idiomarina;Idiomarina loihiensis;Idiomarina loihiensis L2TR
GCF_000376785.1	frameshift	TGA	49	TRUE	Bacteria;Gammaproteobacteria;Gammaproteobacteria;Oceanospirillales;Hahellaceae;Hahella;Hahella ganghwensis;Hahella ganghwensis DSM 17046
GCF_000521725.1	frameshift	TGA	41	TRUE	Bacteria;Gammaproteobacteria;Gammaproteobacteria;Pasteurellales;Pasteurellaceae;Bibersteinia;Bibersteinia trehalosi;Bibersteinia trehalosi USDA-ARS-USMARC-188
GCF_900638445.1	frameshift	TGA	41	TRUE	Bacteria;Gammaproteobacteria;Gammaproteobacteria;Pasteurellales;Pasteurellaceae;Actinobacillus;Actinobacillus pleuropneumoniae
GCF_003987435.1	frameshift	TGA	49.5	TRUE	Bacteria;Gammaproteobacteria;Gammaproteobacteria;Alteromonadales;Idiomarinaceae;Pseudidiomarina;Pseudidiomarina taiwanensis
GCF_003428865.1	frameshift	TGA	47	TRUE	Bacteria;Firmicutes;Bacillota;Bacilli;Bacillales;Planococcaceae;Planococcus;Planococcus salinarum
GCF_900460255.1	frameshift	TGA	44	TRUE	Bacteria;Gammaproteobacteria;Gammaproteobacteria;Vibrionales;Vibrionaceae;Vibrio;Vibrio cincinnatiensis
GCF_003721245.1	frameshift	TGA	45	TRUE	Bacteria;Gammaproteobacteria;Gammaproteobacteria;Oceanospirillales;Oceanospirillaceae;Marinomonas;Marinomonas hwangdonensis
GCF_001654855.1	frameshift	TGA	36.5	TRUE	Bacteria;Gammaproteobacteria;Gammaproteobacteria;Enterobacterales;Morganellaceae;Proteus;Proteus myxofaciens;Proteus myxofaciens ATCC 19692
GCF_000428785.1	no frameshift	NA	56	TRUE	Bacteria;Betaproteobacteria;Betaproteobacteria;Neisseriales;Neisseriaceae;Conchiformibius;Conchiformibius kuhniae;Conchiformibius kuhniae DSM 17694
GCF_009183655.1	frameshift	TGA	42.5	TRUE	Bacteria;Firmicutes;Bacillota;Bacilli;Bacillales;Bacillaceae;Bacillus;Bacillus aerolatus
GCF_002886255.1	frameshift	TGA	39	TRUE	Bacteria;Firmicutes;Bacillota;Bacilli;Bacillales;Bacillaceae;Alteribacillus;Alteribacillus bidgolensis
GCF_004363045.1	frameshift	TGA	44.5	TRUE	Bacteria;Firmicutes;Bacillota;Bacilli;Bacillales;Bacillaceae;Aureibacillus;Aureibacillus halotolerans
GCF_024346675.1	frameshift	TGA	43.5	TRUE	Bacteria;Gammaproteobacteria;Gammaproteobacteria;Vibrionales;Vibrionaceae;Photobacterium;Photobacterium sanguinicancri
GCF_007570825.1	frameshift	TGA	40	TRUE	Bacteria;Gammaproteobacteria;Gammaproteobacteria;Oceanospirillales;Pleioneaceae;Pleionea;Pleionea sediminis
GCF_900089755.1	frameshift	TGA	49	TRUE	Bacteria;Gammaproteobacteria;Gammaproteobacteria;Oceanospirillales;Oceanospirillaceae;Marinomonas;Marinomonas aquimarina
GCF_000970675.1	frameshift	TGA	43.5	TRUE	Bacteria;Firmicutes;Bacillota;Bacilli;Bacillales;Bacillaceae;Domibacillus;Domibacillus tundrae
GCF_018127725.1	frameshift	TGA	41.5	TRUE	Bacteria;Firmicutes;Bacillota;Bacilli;Lactobacillales;Streptococcaceae;Streptococcus;Streptococcus lactarius
GCF_003987105.1	frameshift	TGA	53	TRUE	Bacteria;Gammaproteobacteria;Gammaproteobacteria;Alteromonadales;Idiomarinaceae;Pseudidiomarina;Pseudidiomarina salinarum
GCF_002167005.1	frameshift	TGA	53.5	TRUE	Bacteria;Firmicutes;Bacillota;Bacilli;Bacillales;Planococcaceae;Indiicoccus;Indiicoccus explosivorum
GCF_900115905.1	frameshift	TGA	62.5	TRUE	Bacteria;Gammaproteobacteria;Gammaproteobacteria;Pseudomonadales;Pseudomonadaceae;Halopseudomonas;Halopseudomonas formosensis
GCF_002157895.1	frameshift	TGA	50	TRUE	Bacteria;Gammaproteobacteria;Gammaproteobacteria;Aeromonadales;Aeromonadaceae;Oceanisphaera;Oceanisphaera profunda
GCF_008638345.1	frameshift	TGA	58.5	TRUE	Bacteria;Gammaproteobacteria;Gammaproteobacteria;Pseudomonadales;Pseudomonadaceae;Pseudomonas;Pseudomonas saliphila
GCF_014639235.1	frameshift	TGA	47	TRUE	Bacteria;Firmicutes;Bacillota;Bacilli;Bacillales;Paenibacillaceae;Paenibacillus;Paenibacillus silvae
GCF_900100855.1	frameshift	TGA	47	TRUE	Bacteria;Gammaproteobacteria;Gammaproteobacteria;Alteromonadales;Idiomarinaceae;Idiomarina;Idiomarina zobellii
GCF_000827885.1	frameshift	TGA	45	TRUE	Bacteria;Gammaproteobacteria;Gammaproteobacteria;Vibrionales;Vibrionaceae;Vibrio;Vibrio renipiscarius
GCF_003335255.1	frameshift	TGA	40.5	TRUE	Bacteria;Gammaproteobacteria;Gammaproteobacteria;Vibrionales;Vibrionaceae;Vibrio;Vibrio casei
GCF_900106945.1	frameshift	TGA	58.5	TRUE	Bacteria;Gammaproteobacteria;Gammaproteobacteria;Pseudomonadales;Marinobacteraceae;Marinobacter;Marinobacter mobilis
GCF_014836955.1	frameshift	TGA	40	TRUE	Bacteria;Firmicutes;Bacillota;Bacilli;Bacillales;Bacillaceae;Bacillus;Bacillus norwichensis
GCF_003144405.1	frameshift	TGA	38	TRUE	Bacteria;Gammaproteobacteria;Gammaproteobacteria;Enterobacterales;Morganellaceae;Proteus;Proteus cibi
GCF_002272015.1	frameshift	TGA	52	TRUE	Bacteria;Firmicutes;Bacillota;Bacilli;Bacillales;Paenibacillaceae;Paenibacillus;Paenibacillus campinasensis
GCF_000821325.1	frameshift	TGA	46	TRUE	Bacteria;Firmicutes;Bacillota;Bacilli;Bacillales;Planococcaceae;Planococcus;Planococcus massiliensis
GCF_001708405.1	frameshift	TGA	43.5	TRUE	Bacteria;Gammaproteobacteria;Gammaproteobacteria;Kangiellales;Kangiellaceae;Kangiella;Kangiella sediminilitoris
GCF_001418205.1	frameshift	TGA	46	TRUE	Bacteria;Gammaproteobacteria;Gammaproteobacteria;Oceanospirillales;Oceanospirillaceae;Marinomonas;Marinomonas fungiae
GCF_900640015.1	frameshift	TGA	47.5	TRUE	Bacteria;Gammaproteobacteria;Gammaproteobacteria;Legionellales;Legionellaceae;Legionella;Legionella rubrilucens
GCF_000397065.2	frameshift	TGA	57	TRUE	Bacteria;Gammaproteobacteria;Gammaproteobacteria;Pseudomonadales;Marinobacteraceae;Marinobacter;Marinobacter lipolyticus;Marinobacter lipolyticus SM19
GCF_000315055.1	frameshift	TGA	44	TRUE	Bacteria;Gammaproteobacteria;Gammaproteobacteria;Alteromonadales;Alteromonadaceae;Paraglaciecola;Paraglaciecola polaris;Paraglaciecola polaris LMG 21857
GCF_019900845.1	frameshift	TGA	44	TRUE	Bacteria;Gammaproteobacteria;Gammaproteobacteria;Alteromonadales;Alteromonadaceae;Paraneptunicella;Paraneptunicella aestuarii
GCF_900638015.1	frameshift	TGA	41.5	TRUE	Bacteria;Firmicutes;Bacillota;Bacilli;Bacillales;Listeriaceae;Listeria;Listeria grayi
GCF_005116735.1	frameshift	TGA	46	TRUE	Bacteria;Gammaproteobacteria;Gammaproteobacteria;Alteromonadales;Colwelliaceae;Thalassotalea;Thalassotalea mangrovi
GCF_002744735.1	frameshift	TGA	57	TRUE	Bacteria;Gammaproteobacteria;Gammaproteobacteria;Pseudomonadales;Marinobacteraceae;Marinobacter;Marinobacter guineae
GCF_013328345.1	frameshift	TGA	40	TRUE	Bacteria;Gammaproteobacteria;Gammaproteobacteria;Alteromonadales;Alteromonadaceae;Marinifaba;Marinifaba aquimaris
GCF_900444945.1	frameshift	TGA	41.5	TRUE	Bacteria;Gammaproteobacteria;Gammaproteobacteria;Pasteurellales;Pasteurellaceae;Actinobacillus;Actinobacillus lignieresii
GCF_001267255.1	frameshift	TGA	47.5	TRUE	Bacteria;Gammaproteobacteria;Gammaproteobacteria;Pseudomonadales;Pseudomonadaceae;Thiopseudomonas;Thiopseudomonas alkaliphila
GCF_016908875.1	frameshift	TGA	41	TRUE	Bacteria;Firmicutes;Bacillota;Bacilli;Bacillales;Bacillaceae;Bacillus;Bacillus ectoiniformans
GCF_900105005.1	frameshift	TGA	58.5	TRUE	Bacteria;Gammaproteobacteria;Gammaproteobacteria;Pseudomonadales;Pseudomonadaceae;Halopseudomonas;Halopseudomonas litoralis
GCF_008365385.1	frameshift	TGA	58	TRUE	Bacteria;Gammaproteobacteria;Gammaproteobacteria;Pseudomonadales;Pseudomonadaceae;Pseudomonas;Pseudomonas laoshanensis
GCF_021290985.1	frameshift	TGA	46.5	TRUE	Bacteria;Gammaproteobacteria;Gammaproteobacteria;Chromatiales;Chromatiaceae;Pararheinheimera;Pararheinheimera soli
GCF_003026895.1	frameshift	TGA	39.5	TRUE	Bacteria;Gammaproteobacteria;Gammaproteobacteria;Vibrionales;Vibrionaceae;Photobacterium;Photobacterium angustum
GCF_003987225.1	frameshift	TGA	50	TRUE	Bacteria;Gammaproteobacteria;Gammaproteobacteria;Alteromonadales;Idiomarinaceae;Pseudidiomarina;Pseudidiomarina homiensis
GCF_900186165.1	frameshift	TGA	40.5	TRUE	Bacteria;Firmicutes;Bacillota;Bacilli;Bacillales;Listeriaceae;Listeria;Listeria goaensis
GCF_904424705.1	frameshift	TGA	42	TRUE	Bacteria;Firmicutes;Bacillota;Bacilli;Bacillales;Bacillaceae;Rossellomorea;Rossellomorea arthrocnemi
GCF_002607735.1	frameshift	TGA	38	TRUE	Bacteria;Gammaproteobacteria;Gammaproteobacteria;Enterobacterales;Morganellaceae;Proteus;Proteus alimentorum
GCF_001399675.1	frameshift	TGA	51.5	TRUE	Bacteria;Firmicutes;Bacillota;Bacilli;Bacillales;Alicyclobacillaceae;Alicyclobacillus;Alicyclobacillus ferrooxydans
GCF_004768525.1	frameshift	TGA	38.5	TRUE	Bacteria;Gammaproteobacteria;Gammaproteobacteria;Enterobacterales;Morganellaceae;Arsenophonus;Arsenophonus nasoniae
GCF_003999375.1	frameshift	TGA	51	TRUE	Bacteria;Gammaproteobacteria;Gammaproteobacteria;Alteromonadales;Idiomarinaceae;Idiomarina;Idiomarina mangrovi
GCF_004339625.1	frameshift	TGA	39	TRUE	Bacteria;Gammaproteobacteria;Gammaproteobacteria;Pasteurellales;Pasteurellaceae;Lonepinella;Lonepinella koalarum
GCF_002777965.1	frameshift	TGA	38	TRUE	Bacteria;Gammaproteobacteria;Gammaproteobacteria;Enterobacterales;Morganellaceae;Proteus;Proteus columbae
GCF_003595175.1	frameshift	TGA	64.5	TRUE	Bacteria;Gammaproteobacteria;Gammaproteobacteria;Pseudomonadales;Pseudomonadaceae;Pseudomonas;Pseudomonas cavernae
GCF_900100295.1	frameshift	TGA	46.5	TRUE	Bacteria;Firmicutes;Bacillota;Bacilli;Bacillales;Bacillaceae;Salimicrobium;Salimicrobium halophilum
GCF_022819085.1	frameshift	TGA	46	TRUE	Bacteria;Firmicutes;Bacillota;Bacilli;Bacillales;Planococcaceae;Planococcus;Planococcus ruber
GCF_017298635.1	frameshift	TGA	51	TRUE	Bacteria;Firmicutes;Bacillota;Bacilli;Bacillales;Alicyclobacillaceae;Alicyclobacillus;Alicyclobacillus mengziensis
GCF_009856445.1	frameshift	TGA	43.5	TRUE	Bacteria;Firmicutes;Bacillota;Bacilli;Bacillales;Bacillaceae;Halobacillus;Halobacillus litoralis
GCF_001723385.1	frameshift	TGA	44.5	TRUE	Bacteria;Gammaproteobacteria;Gammaproteobacteria;Vibrionales;Vibrionaceae;Vibrio;Vibrio scophthalmi
GCF_000801145.1	frameshift	TGA	40.5	TRUE	Bacteria;Gammaproteobacteria;Gammaproteobacteria;Pasteurellales;Pasteurellaceae;Actinobacillus;Actinobacillus equuli;Actinobacillus equuli subsp. equuli
GCF_017638545.1	frameshift	TGA	42	TRUE	Bacteria;Gammaproteobacteria;Gammaproteobacteria;Alteromonadales;Pseudoalteromonadaceae;Psychrosphaera;Psychrosphaera ytuae
GCF_021654455.1	frameshift	TGA	40	TRUE	Bacteria;Firmicutes;Bacillota;Bacilli;Lactobacillales;Streptococcaceae;Streptococcus;Streptococcus parasuis
GCF_000830985.1	frameshift	TGA	57.5	TRUE	Bacteria;Gammaproteobacteria;Gammaproteobacteria;Pseudomonadales;Marinobacteraceae;Marinobacter;Marinobacter similis
GCF_014201735.1	frameshift	TGA	59.5	TRUE	Bacteria;Gammaproteobacteria;Gammaproteobacteria;Pseudomonadales;Marinobacteraceae;Marinobacter;Marinobacter oulmenensis
GCF_000819865.1	frameshift	TGA	61	TRUE	Bacteria;Gammaproteobacteria;Gammaproteobacteria;Aeromonadales;Aeromonadaceae;Aeromonas;Aeromonas eucrenophila
GCF_004363305.1	frameshift	TGA	46	TRUE	Bacteria;Gammaproteobacteria;Gammaproteobacteria;Oceanospirillales;Oceanospirillaceae;Marinomonas;Marinomonas communis
GCF_000423545.1	frameshift	TGA	63.5	TRUE	Bacteria;Gammaproteobacteria;Gammaproteobacteria;Pseudomonadales;Pseudomonadaceae;Pseudomonas;Pseudomonas aeruginosa group;Pseudomonas resinovorans;Pseudomonas resinovorans DSM 21078
GCF_002019595.1	frameshift	TGA	40.5	TRUE	Bacteria;Firmicutes;Bacillota;Bacilli;Bacillales;Bacillaceae;Priestia;Priestia abyssalis
GCF_017883985.1	frameshift	TGA	44.5	TRUE	Bacteria;Firmicutes;Bacillota;Bacilli;Lactobacillales;Streptococcaceae;Streptococcus;Streptococcus oricebi
GCF_000820185.1	frameshift	TGA	60	TRUE	Bacteria;Gammaproteobacteria;Gammaproteobacteria;Aeromonadales;Aeromonadaceae;Aeromonas;Aeromonas tecta
GCF_900475035.1	frameshift	TGA	38.5	TRUE	Bacteria;Firmicutes;Bacillota;Bacilli;Lactobacillales;Streptococcaceae;Streptococcus;Streptococcus pyogenes
GCF_015461805.1	frameshift	TGA	60	TRUE	Bacteria;Gammaproteobacteria;Gammaproteobacteria;Pseudomonadales;Pseudomonadaceae;Pseudomonas;Pseudomonas pisciculturae
GCF_004339025.1	frameshift	TGA	38	TRUE	Bacteria;Gammaproteobacteria;Gammaproteobacteria;Pasteurellales;Pasteurellaceae;Volucribacter;Volucribacter psittacicida
GCF_921294215.1	frameshift	TGA	42.5	TRUE	Bacteria;Gammaproteobacteria;Gammaproteobacteria;Vibrionales;Vibrionaceae;Vibrio;Vibrio marisflavi;Vibrio marisflavi CECT 7928
GCF_016772315.1	frameshift	TGA	51	TRUE	Bacteria;Gammaproteobacteria;Gammaproteobacteria;Thiotrichales;Thiotrichaceae;Thiothrix;Thiothrix subterranea
GCF_000429505.1	frameshift	TGA	53.5	TRUE	Bacteria;Gammaproteobacteria;Gammaproteobacteria;Alteromonadales;Alteromonadaceae;Aliagarivorans;Aliagarivorans taiwanensis;Aliagarivorans taiwanensis DSM 22990
GCF_003057615.1	frameshift	TGA	39.5	TRUE	Bacteria;Firmicutes;Bacillota;Bacilli;Bacillales;Planococcaceae;Metalysinibacillus;Metalysinibacillus jejuensis
GCF_000006765.1	frameshift	TGA	66.5	TRUE	Bacteria;Gammaproteobacteria;Gammaproteobacteria;Pseudomonadales;Pseudomonadaceae;Pseudomonas;Pseudomonas aeruginosa group;Pseudomonas aeruginosa;Pseudomonas aeruginosa PAO1
GCF_019856495.1	frameshift	TGA	47.5	TRUE	Bacteria;Firmicutes;Bacillota;Bacilli;Bacillales;Bacillaceae;Caldalkalibacillus;Caldalkalibacillus thermarum;Caldalkalibacillus thermarum TA2.A1
GCF_009828925.2	frameshift	TGA	47	TRUE	Bacteria;Gammaproteobacteria;Gammaproteobacteria;Methylococcales;Methylococcaceae;Methylicorpusculum;Methylicorpusculum oleiharenae
GCF_024609785.1	frameshift	TGA	39.5	TRUE	Bacteria;Firmicutes;Bacillota;Bacilli;Bacillales;Bacillaceae;Pseudalkalibacillus;Pseudalkalibacillus decolorationis
GCF_014705705.1	frameshift	TGA	51.5	TRUE	Bacteria;Gammaproteobacteria;Gammaproteobacteria;Cellvibrionales;Spongiibacteraceae;Spongiibacter;Spongiibacter pelagi
GCF_900111195.1	frameshift	TGA	37.5	TRUE	Bacteria;Firmicutes;Bacillota;Bacilli;Bacillales;Bacillaceae;Gracilibacillus;Gracilibacillus ureilyticus
GCF_000170835.1	frameshift	TGA	57	TRUE	Bacteria;Gammaproteobacteria;Gammaproteobacteria;Pseudomonadales;Marinobacteraceae;Marinobacter;Marinobacter algicola;Marinobacter algicola DG893
GCF_008638305.1	frameshift	TGA	58.5	TRUE	Bacteria;Gammaproteobacteria;Gammaproteobacteria;Pseudomonadales;Pseudomonadaceae;Pseudomonas;Pseudomonas profundi
GCF_900109735.1	frameshift	TGA	59	TRUE	Bacteria;Gammaproteobacteria;Gammaproteobacteria;Pseudomonadales;Pseudomonadaceae;Atopomonas;Atopomonas hussainii
GCF_013372285.1	frameshift	TGA	43.5	TRUE	Bacteria;Gammaproteobacteria;Gammaproteobacteria;Oceanospirillales;Oceanospirillaceae;Marinomonas;Marinomonas primoryensis
GCF_900105255.1	frameshift	TGA	60	TRUE	Bacteria;Gammaproteobacteria;Gammaproteobacteria;Pseudomonadales;Pseudomonadaceae;Halopseudomonas;Halopseudomonas sabulinigri
GCF_900637545.1	frameshift	TGA	62	TRUE	Bacteria;Gammaproteobacteria;Gammaproteobacteria;Aeromonadales;Aeromonadaceae;Aeromonas;Aeromonas encheleia
GCF_016909185.1	frameshift	TGA	42	TRUE	Bacteria;Firmicutes;Bacillota;Bacilli;Bacillales;Bacillaceae;Siminovitchia;Siminovitchia thermophila
GCF_900451065.1	frameshift	TGA	41	TRUE	Bacteria;Gammaproteobacteria;Gammaproteobacteria;Pasteurellales;Pasteurellaceae;Haemophilus;Haemophilus paraphrohaemolyticus
GCF_014637345.1	frameshift	TGA	52	TRUE	Bacteria;Firmicutes;Bacillota;Bacilli;Bacillales;Thermoactinomycetaceae;Kroppenstedtia;Kroppenstedtia guangzhouensis
GCF_000298255.1	frameshift	TGA	39	TRUE	Bacteria;Firmicutes;Bacillota;Bacilli;Bacillales;Planococcaceae;Solibacillus;Solibacillus isronensis;Solibacillus isronensis B3W22
GCF_900186835.1	frameshift	TGA	37.5	TRUE	Bacteria;Gammaproteobacteria;Gammaproteobacteria;Pasteurellales;Pasteurellaceae;Pasteurella;Pasteurella dagmatis
GCF_000470255.1	no frameshift	NA	47	TRUE	Bacteria;Betaproteobacteria;Betaproteobacteria;Neisseriales;Neisseriaceae;Kingella;Kingella kingae;Kingella kingae KK12
GCF_000299895.1	frameshift	TGA	49.5	TRUE	Bacteria;Gammaproteobacteria;Gammaproteobacteria;Alteromonadales;Idiomarinaceae;Idiomarina;Idiomarina xiamenensis;Idiomarina xiamenensis 10-D-4
GCF_001552035.1	frameshift	TGA	35.5	TRUE	Bacteria;Firmicutes;Bacillota;Bacilli;Lactobacillales;Streptococcaceae;Streptococcus;Streptococcus agalactiae
GCF_000788395.1	frameshift	TGA	40	TRUE	Bacteria;Gammaproteobacteria;Gammaproteobacteria;Alteromonadales;Pseudoalteromonadaceae;Pseudoalteromonas;Pseudoalteromonas piratica
GCF_000377005.1	frameshift	TGA	41	TRUE	Bacteria;Firmicutes;Bacillota;Bacilli;Lactobacillales;Streptococcaceae;Streptococcus;Streptococcus minor;Streptococcus minor DSM 17118
GCF_000377705.1	frameshift	TGA	43	TRUE	Bacteria;Firmicutes;Bacillota;Bacilli;Bacillales;Bacillaceae;Salsuginibacillus;Salsuginibacillus kocurii;Salsuginibacillus kocurii DSM 18087
GCF_014653435.1	frameshift	TGA	47	TRUE	Bacteria;Gammaproteobacteria;Gammaproteobacteria;Alteromonadales;Alteromonadaceae;Alishewanella;Alishewanella longhuensis
GCF_003007675.1	frameshift	TGA	57	TRUE	Bacteria;Gammaproteobacteria;Gammaproteobacteria;Pseudomonadales;Marinobacteraceae;Marinobacter;Marinobacter fuscus
GCF_004521915.1	frameshift	TGA	49.5	TRUE	Bacteria;Firmicutes;Bacillota;Bacilli;Bacillales;Paenibacillaceae;Brevibacillus;Brevibacillus migulae
GCF_900102085.1	frameshift	TGA	45.5	TRUE	Bacteria;Firmicutes;Bacillota;Bacilli;Bacillales;Paenibacillaceae;Paenibacillus;Paenibacillus polysaccharolyticus
GCF_000764655.1	frameshift	TGA	61	TRUE	Bacteria;Gammaproteobacteria;Gammaproteobacteria;Aeromonadales;Aeromonadaceae;Aeromonas;Aeromonas aquatica
GCF_003314975.1	frameshift	TGA	44.5	TRUE	Bacteria;Gammaproteobacteria;Gammaproteobacteria;Oceanospirillales;Oceanospirillaceae;Marinomonas;Marinomonas aquiplantarum
GCF_000753735.1	frameshift	TGA	50	TRUE	Bacteria;Gammaproteobacteria;Gammaproteobacteria;Alteromonadales;Idiomarinaceae;Pseudidiomarina;Pseudidiomarina atlantica
GCF_000428725.1	frameshift	TGA	42.5	TRUE	Bacteria;Gammaproteobacteria;Gammaproteobacteria;Alteromonadales;Psychromonadaceae;Psychromonas;Psychromonas aquimarina;Psychromonas aquimarina ATCC BAA-1526
GCF_008124625.1	frameshift	TGA	48.5	TRUE	Bacteria;Firmicutes;Bacillota;Clostridia;Eubacteriales;Desulfallaceae;Desulfallas;Desulfallas thermosapovorans;Desulfallas thermosapovorans DSM 6562
GCF_004001245.1	frameshift	TGA	64	TRUE	Bacteria;Gammaproteobacteria;Gammaproteobacteria;Chromatiales;Thioalkalispiraceae;Sulfurivermis;Sulfurivermis fontis
GCF_000454065.1	frameshift	TGA	58.5	TRUE	Bacteria;Firmicutes;Bacillota;Bacilli;Bacillales;Paenibacillaceae;Brevibacillus;Brevibacillus thermoruber;Brevibacillus thermoruber 423
GCF_009856625.1	frameshift	TGA	59	TRUE	Bacteria;Betaproteobacteria;Betaproteobacteria;Neisseriales;Chromobacteriaceae;Aquitalea;Aquitalea denitrificans
GCF_000165125.1	frameshift	TGA	41.5	TRUE	Bacteria;Gammaproteobacteria;Gammaproteobacteria;Vibrionales;Vibrionaceae;Vibrio;Vibrio caribbeanicus;Vibrio caribbeanicus ATCC BAA-2122
GCF_001418345.1	frameshift	TGA	48	TRUE	Bacteria;Gammaproteobacteria;Gammaproteobacteria;Alteromonadales;Idiomarinaceae;Pseudidiomarina;Pseudidiomarina woesei
GCF_000757905.1	frameshift	TGA	37.5	TRUE	Bacteria;Gammaproteobacteria;Gammaproteobacteria;Enterobacterales;Morganellaceae;Arsenophonus;unclassified Arsenophonus;Arsenophonus endosymbiont of Nilaparvata lugens;Arsenophonus endosymbiont str. Hangzhou of Nilaparvata lugens
GCF_004363035.1	frameshift	TGA	59	TRUE	Bacteria;Gammaproteobacteria;Gammaproteobacteria;Pseudomonadales;Pseudomonadaceae;Thiopseudomonas;Thiopseudomonas denitrificans
GCF_904846035.1	frameshift	TGA	49.5	TRUE	Bacteria;Gammaproteobacteria;Gammaproteobacteria;Moraxellales;Moraxellaceae;Psychrobacter;Psychrobacter aestuarii
GCF_000429685.1	frameshift	TGA	44.5	TRUE	Bacteria;Firmicutes;Bacillota;Bacilli;Bacillales;Bacillaceae;Salibacterium;Salibacterium aidingense;Salibacterium aidingense DSM 18341
GCF_000739435.1	frameshift	TGA	40	TRUE	Bacteria;Gammaproteobacteria;Gammaproteobacteria;Pasteurellales;Pasteurellaceae;Actinobacillus;Actinobacillus suis;Actinobacillus suis ATCC 33415
GCF_900638685.1	no frameshift	NA	49	TRUE	Bacteria;Betaproteobacteria;Betaproteobacteria;Neisseriales;Neisseriaceae;Neisseria;Neisseria weaveri
GCF_006385805.1	frameshift	TGA	42	TRUE	Bacteria;Firmicutes;Bacillota;Bacilli;Lactobacillales;Streptococcaceae;Streptococcus;Streptococcus xiaochunlingii
GCF_900115175.1	frameshift	TGA	60	TRUE	Bacteria;Gammaproteobacteria;Gammaproteobacteria;Pseudomonadales;Marinobacteraceae;Marinobacter;Marinobacter gudaonensis
GCF_000939975.1	frameshift	TGA	62.5	TRUE	Bacteria;Gammaproteobacteria;Gammaproteobacteria;Pseudomonadales;Pseudomonadaceae;Pseudomonas;Pseudomonas saudimassiliensis
GCF_000222605.1	frameshift	TGA	44.5	TRUE	Bacteria;Gammaproteobacteria;Gammaproteobacteria;Vibrionales;Vibrionaceae;Vibrio;Vibrio ichthyoenteri;Vibrio ichthyoenteri ATCC 700023
GCF_013460135.1	frameshift	TGA	40	TRUE	Bacteria;Gammaproteobacteria;Gammaproteobacteria;Enterobacterales;Morganellaceae;Arsenophonus;unclassified Arsenophonus;Arsenophonus endosymbiont of Aphis craccivora
GCF_000381745.1	frameshift	TGA	42	TRUE	Bacteria;Gammaproteobacteria;Gammaproteobacteria;Alteromonadales;Psychromonadaceae;Psychromonas;Psychromonas ossibalaenae;Psychromonas ossibalaenae ATCC BAA-1528
GCF_001565895.1	frameshift	TGA	42	TRUE	Bacteria;Gammaproteobacteria;Gammaproteobacteria;Alteromonadales;Alteromonadaceae;Paraglaciecola;Paraglaciecola hydrolytica
GCF_015686695.1	frameshift	TGA	42.5	TRUE	Bacteria;Gammaproteobacteria;Gammaproteobacteria;Vibrionales;Vibrionaceae;Vibrio;Vibrio nitrifigilis
GCF_002797395.1	frameshift	TGA	38	TRUE	Bacteria;Firmicutes;Bacillota;Bacilli;Bacillales;Bacillaceae;Bacillus;Bacillus solitudinis
GCF_900185565.1	frameshift	TGA	39.5	TRUE	Bacteria;Gammaproteobacteria;Gammaproteobacteria;Vibrionales;Vibrionaceae;Photobacterium;Photobacterium aquimaris
GCF_010450915.1	frameshift	TGA	51	TRUE	Bacteria;Firmicutes;Bacillota;Bacilli;Bacillales;Paenibacillaceae;Paenibacillus;Paenibacillus jilunlii
GCF_003012345.1	frameshift	TGA	55	TRUE	Bacteria;Gammaproteobacteria;Gammaproteobacteria;Oceanospirillales;Halomonadaceae;Phytohalomonas;Phytohalomonas tamaricis
GCF_007289895.1	frameshift	TGA	41	TRUE	Bacteria;Gammaproteobacteria;Gammaproteobacteria;Alteromonadales;Alteromonadaceae;Catenovulum;Catenovulum sediminis
GCF_900636505.1	frameshift	TGA	42	TRUE	Bacteria;Firmicutes;Bacillota;Bacilli;Lactobacillales;Streptococcaceae;Streptococcus;Streptococcus australis
GCF_900111225.1	frameshift	TGA	60.5	TRUE	Bacteria;Gammaproteobacteria;Gammaproteobacteria;Pseudomonadales;Pseudomonadaceae;Halopseudomonas;Halopseudomonas bauzanensis
GCF_900185625.1	frameshift	TGA	39.5	TRUE	Bacteria;Gammaproteobacteria;Gammaproteobacteria;Vibrionales;Vibrionaceae;Photobacterium;Photobacterium andalusiense
GCF_019426345.1	frameshift	TGA	43	TRUE	Bacteria;Gammaproteobacteria;Gammaproteobacteria;Oceanospirillales;Oceanospirillaceae;Marinomonas;Marinomonas lutimaris
GCF_900459175.1	frameshift	TGA	43.5	TRUE	Bacteria;Firmicutes;Bacillota;Bacilli;Lactobacillales;Streptococcaceae;Streptococcus;Streptococcus downei;Streptococcus downei MFe28
GCF_014652595.1	frameshift	TGA	44	TRUE	Bacteria;Gammaproteobacteria;Gammaproteobacteria;Alteromonadales;Alteromonadaceae;Paraglaciecola;Paraglaciecola agarilytica
GCF_914590485.1	frameshift	TGA	43.5	TRUE	Bacteria;Gammaproteobacteria;Gammaproteobacteria;Gammaproteobacteria incertae sedis;Celerinatantimonadaceae;Celerinatantimonas;Celerinatantimonas diazotrophica
GCF_004340525.1	frameshift	TGA	62	TRUE	Bacteria;Gammaproteobacteria;Gammaproteobacteria;Cellvibrionales;Halieaceae;Chromatocurvus;Chromatocurvus halotolerans
GCF_900103485.1	frameshift	TGA	44	TRUE	Bacteria;Firmicutes;Bacillota;Bacilli;Bacillales;Bacillaceae;Fictibacillus;Fictibacillus solisalsi
GCF_000380245.2	frameshift	TGA	35	TRUE	Bacteria;Firmicutes;Bacillota;Bacilli;Bacillales;Bacillaceae;Bacillus;Bacillus massiliigorillae
GCF_002813455.1	frameshift	TGA	59	TRUE	Bacteria;Gammaproteobacteria;Gammaproteobacteria;Pseudomonadales;Pseudomonadaceae;Pseudomonas;Pseudomonas fluorescens group;Pseudomonas baetica
GCF_900114775.1	frameshift	TGA	57.5	TRUE	Bacteria;Gammaproteobacteria;Gammaproteobacteria;Pseudomonadales;Marinobacteraceae;Marinobacter;Marinobacter zhejiangensis
GCF_000763315.1	frameshift	TGA	49	TRUE	Bacteria;Firmicutes;Bacillota;Bacilli;Bacillales;Thermoactinomycetaceae;Thermoactinomyces;Thermoactinomyces daqus
GCF_005281835.1	frameshift	TGA	43.5	TRUE	Bacteria;Gammaproteobacteria;Gammaproteobacteria;Vibrionales;Vibrionaceae;Vibrio;Vibrio profundi
GCF_000427625.1	frameshift	TGA	51	TRUE	Bacteria;Gammaproteobacteria;Gammaproteobacteria;Methylococcales;Methylococcaceae;Methylobacter;Methylobacter luteus;Methylobacter luteus IMV-B-3098
GCF_016909015.1	frameshift	TGA	39	TRUE	Bacteria;Firmicutes;Bacillota;Bacilli;Bacillales;Bacillaceae;Gracilibacillus;Gracilibacillus alcaliphilus
GCF_000423725.1	frameshift	TGA	42	TRUE	Bacteria;Firmicutes;Bacillota;Bacilli;Lactobacillales;Streptococcaceae;Streptococcus;Streptococcus devriesei;Streptococcus devriesei DSM 19639
GCF_002000055.1	frameshift	TGA	48	TRUE	Bacteria;Gammaproteobacteria;Gammaproteobacteria;Oceanospirillales;Alcanivoracaceae;Marinicella;Marinicella sediminis
GCF_016906065.1	frameshift	TGA	43.5	TRUE	Bacteria;Gammaproteobacteria;Gammaproteobacteria;Oceanospirillales;Oceanospirillaceae;Marinomonas;Marinomonas foliarum
GCF_015070855.1	frameshift	TGA	64.5	TRUE	Bacteria;Gammaproteobacteria;Gammaproteobacteria;Pseudomonadales;Pseudomonadaceae;Pseudomonas;Pseudomonas lopnurensis
GCF_000508165.1	frameshift	TGA	45	TRUE	Bacteria;Gammaproteobacteria;Gammaproteobacteria;Oceanospirillales;Oceanospirillaceae;Marinomonas;Marinomonas profundimaris
GCF_900112235.1	frameshift	TGA	50.5	TRUE	Bacteria;Gammaproteobacteria;Gammaproteobacteria;Oceanospirillales;Oceanospirillaceae;Marinospirillum;Marinospirillum celere
GCF_002240225.1	frameshift	TGA	50.5	TRUE	Bacteria;Firmicutes;Bacillota;Bacilli;Bacillales;Paenibacillaceae;Paenibacillus;Paenibacillus physcomitrellae
GCF_002019795.1	frameshift	TGA	37.5	TRUE	Bacteria;Firmicutes;Bacillota;Bacilli;Bacillales;Bacillaceae;Bacillus;Bacillus alkalicellulosilyticus
GCF_015354615.1	frameshift	TGA	49.5	TRUE	Bacteria;Gammaproteobacteria;Gammaproteobacteria;Alteromonadales;Idiomarinaceae;Aliidiomarina;Aliidiomarina indica
GCF_002091635.1	frameshift	TGA	64	TRUE	Bacteria;Gammaproteobacteria;Gammaproteobacteria;Pseudomonadales;Pseudomonadaceae;Pseudomonas;Pseudomonas indica;Pseudomonas indica NBRC 103045
GCF_000429485.1	frameshift	TGA	53.5	TRUE	Bacteria;Gammaproteobacteria;Gammaproteobacteria;Alteromonadales;Alteromonadaceae;Aliagarivorans;Aliagarivorans marinus;Aliagarivorans marinus DSM 23064
GCF_000526695.1	frameshift	TGA	56	TRUE	Bacteria;Gammaproteobacteria;Gammaproteobacteria;Oceanospirillales;Halomonadaceae;Carnimonas;Carnimonas nigrificans;Carnimonas nigrificans ATCC BAA-78
GCF_000754995.1	frameshift	TGA	38	TRUE	Bacteria;Gammaproteobacteria;Gammaproteobacteria;Enterobacterales;Morganellaceae;Proteus;Proteus vulgaris
GCF_024347295.1	frameshift	TGA	44	TRUE	Bacteria;Gammaproteobacteria;Gammaproteobacteria;Vibrionales;Vibrionaceae;Vibrio;Vibrio artabrorum
GCF_900089985.1	frameshift	TGA	45	TRUE	Bacteria;Gammaproteobacteria;Gammaproteobacteria;Oceanospirillales;Oceanospirillaceae;Marinomonas;Marinomonas gallaica
GCF_002866825.1	frameshift	TGA	57	TRUE	Bacteria;Gammaproteobacteria;Gammaproteobacteria;Cellvibrionales;Halieaceae;Pseudohalioglobus;Pseudohalioglobus lutimaris
GCF_003534205.1	frameshift	TGA	41.5	TRUE	Bacteria;Firmicutes;Bacillota;Bacilli;Bacillales;Listeriaceae;Listeria;Listeria weihenstephanensis
GCF_000708045.1	frameshift	TGA	56.5	TRUE	Bacteria;Gammaproteobacteria;Gammaproteobacteria;Pseudomonadales;Marinobacteraceae;Marinobacter;Marinobacter nitratireducens
GCF_000379985.1	frameshift	TGA	40.5	TRUE	Bacteria;Firmicutes;Bacillota;Bacilli;Lactobacillales;Streptococcaceae;Streptococcus;Streptococcus caballi;Streptococcus caballi DSM 19004
GCF_014207535.1	frameshift	TGA	40	TRUE	Bacteria;Firmicutes;Bacillota;Bacilli;Bacillales;Bacillaceae;Bacillus;Bacillus benzoevorans
GCF_003990335.1	frameshift	TGA	46.5	TRUE	Bacteria;Gammaproteobacteria;Gammaproteobacteria;Chromatiales;Chromatiaceae;Rheinheimera;Rheinheimera mangrovi
GCF_000455265.1	frameshift	TGA	49	TRUE	Bacteria;Firmicutes;Bacillota;Bacilli;Bacillales;Paenibacillaceae;Paenibacillus;Paenibacillus antibioticophila
GCF_024347035.1	frameshift	TGA	44	TRUE	Bacteria;Gammaproteobacteria;Gammaproteobacteria;Vibrionales;Vibrionaceae;Vibrio;Vibrio plantisponsor
GCF_002156525.1	frameshift	TGA	44.5	TRUE	Bacteria;Gammaproteobacteria;Gammaproteobacteria;Vibrionales;Vibrionaceae;Vibrio;Vibrio celticus
GCF_019264345.1	frameshift	TGA	59	TRUE	Bacteria;Gammaproteobacteria;Gammaproteobacteria;Pseudomonadales;Marinobacteraceae;Marinobacter;Marinobacter arenosus
GCF_001708305.1	frameshift	TGA	41.5	TRUE	Bacteria;Firmicutes;Bacillota;Bacilli;Lactobacillales;Streptococcaceae;Streptococcus;Streptococcus himalayensis
GCF_003627135.1	frameshift	TGA	42	TRUE	Bacteria;Firmicutes;Bacillota;Bacilli;Lactobacillales;Streptococcaceae;Streptococcus;Streptococcus koreensis
GCF_004116975.1	frameshift	TGA	37.5	TRUE	Bacteria;Gammaproteobacteria;Gammaproteobacteria;Enterobacterales;Morganellaceae;Proteus;Proteus hauseri
GCF_003987405.1	frameshift	TGA	48	TRUE	Bacteria;Gammaproteobacteria;Gammaproteobacteria;Alteromonadales;Idiomarinaceae;Pseudidiomarina;Pseudidiomarina donghaiensis
GCF_017939705.1	frameshift	TGA	38	TRUE	Bacteria;Firmicutes;Bacillota;Bacilli;Bacillales;Bacillaceae;Bacillus;Bacillus suaedae
GCF_018919145.1	frameshift	TGA	49.5	TRUE	Bacteria;Firmicutes;Bacillota;Bacilli;Bacillales;Paenibacillaceae;Paenibacillus;Paenibacillus brevis
GCF_000429525.1	frameshift	TGA	58	TRUE	Bacteria;Firmicutes;Bacillota;Bacilli;Bacillales;Alicyclobacillaceae;Alicyclobacillus;Alicyclobacillus contaminans;Alicyclobacillus contaminans DSM 17975
GCF_018333255.1	frameshift	TGA	52	TRUE	Bacteria;Firmicutes;Bacillota;Bacilli;Bacillales;Paenibacillaceae;Paenibacillus;Paenibacillus albilobatus
GCF_009601765.2	frameshift	TGA	42.5	TRUE	Bacteria;Gammaproteobacteria;Gammaproteobacteria;Vibrionales;Vibrionaceae;Vibrio;Vibrio algicola
GCF_001685395.1	frameshift	TGA	51	TRUE	Bacteria;Firmicutes;Bacillota;Bacilli;Bacillales;Paenibacillaceae;Paenibacillus;Paenibacillus yonginensis
GCF_004792665.1	frameshift	TGA	57.5	TRUE	Bacteria;Gammaproteobacteria;Gammaproteobacteria;Pseudomonadales;Marinobacteraceae;Marinobacter;Marinobacter orientalis
GCF_007991215.1	frameshift	TGA	46.5	TRUE	Bacteria;Firmicutes;Bacillota;Bacilli;Bacillales;Paenibacillaceae;Aneurinibacillus group;Aneurinibacillus;Aneurinibacillus danicus
GCF_003336705.1	frameshift	TGA	54.5	TRUE	Bacteria;Gammaproteobacteria;Gammaproteobacteria;Pseudomonadales;Marinobacteraceae;Marinobacter;Marinobacter litoralis
GCF_900111295.1	frameshift	TGA	42.5	TRUE	Bacteria;Firmicutes;Bacillota;Bacilli;Bacillales;Bacillaceae;Salipaludibacillus;Salipaludibacillus aurantiacus
GCF_014652375.1	frameshift	TGA	45.5	TRUE	Bacteria;Gammaproteobacteria;Gammaproteobacteria;Alteromonadales;Alteromonadaceae;Alishewanella;Alishewanella tabrizica
GCF_004342885.1	frameshift	TGA	36.5	TRUE	Bacteria;Firmicutes;Bacillota;Bacilli;Bacillales;Bacillaceae;Tepidibacillus;Tepidibacillus fermentans
GCF_016908525.1	frameshift	TGA	50	TRUE	Bacteria;Firmicutes;Bacillota;Bacilli;Bacillales;Paenibacillaceae;Brevibacillus;Brevibacillus fulvus
GCF_000474275.2	frameshift	TGA	40	TRUE	Bacteria;Firmicutes;Bacillota;Bacilli;Bacillales;Bacillaceae;Alkalihalophilus;Alkalihalophilus marmarensis;Alkalihalophilus marmarensis DSM 21297
GCF_002807665.1	frameshift	TGA	44.5	TRUE	Bacteria;Gammaproteobacteria;Gammaproteobacteria;Alteromonadales;Alteromonadaceae;Alteromonas/Salinimonas group;Alteromonas;Alteromonas facilis
GCF_001921845.1	frameshift	TGA	43.5	TRUE	Bacteria;Firmicutes;Bacillota;Bacilli;Lactobacillales;Streptococcaceae;Streptococcus;Streptococcus cuniculi
GCF_900110345.1	frameshift	TGA	38.5	TRUE	Bacteria;Firmicutes;Bacillota;Bacilli;Bacillales;Bacillaceae;Amphibacillus;Amphibacillus marinus
GCF_007988965.1	frameshift	TGA	37.5	TRUE	Bacteria;Firmicutes;Bacillota;Bacilli;Bacillales;Planococcaceae;Rummeliibacillus;Rummeliibacillus stabekisii
GCF_008370345.1	frameshift	TGA	55.5	TRUE	Bacteria;Gammaproteobacteria;Gammaproteobacteria;Pseudomonadales;Marinobacteraceae;Marinobacter;Marinobacter salinexigens
GCF_001050345.1	frameshift	TGA	60	TRUE	Bacteria;Gammaproteobacteria;Gammaproteobacteria;Pseudomonadales;Pseudomonadaceae;Pseudomonas;Pseudomonas fildesensis
GCF_000420285.1	frameshift	TGA	56	TRUE	Bacteria;Gammaproteobacteria;Gammaproteobacteria;Cellvibrionales;Cellvibrionaceae;Simiduia;Simiduia agarivorans;Simiduia agarivorans SA1 = DSM 21679
GCF_012955605.1	frameshift	TGA	43.5	TRUE	Bacteria;Firmicutes;Bacillota;Bacilli;Bacillales;Bacillaceae;Bacillus;Bacillus fonticola
GCF_016908645.1	frameshift	TGA	40.5	TRUE	Bacteria;Firmicutes;Bacillota;Bacilli;Lactobacillales;Streptococcaceae;Streptococcus;Streptococcus loxodontisalivarius
GCF_002926065.1	frameshift	TGA	41.5	TRUE	Bacteria;Firmicutes;Bacillota;Bacilli;Bacillales;Planococcaceae;Jeotgalibacillus;Jeotgalibacillus proteolyticus
GCF_000246965.1	frameshift	TGA	49.5	TRUE	Bacteria;Firmicutes;Bacillota;Bacilli;Bacillales;Sporolactobacillaceae;Sporolactobacillus;Sporolactobacillus vineae;Sporolactobacillus vineae DSM 21990 = SL153
GCF_900114155.1	frameshift	TGA	58.5	TRUE	Bacteria;Gammaproteobacteria;Gammaproteobacteria;Pseudomonadales;Marinobacteraceae;Marinobacter;Marinobacter persicus
GCF_902806695.1	frameshift	TGA	47	TRUE	Bacteria;Gammaproteobacteria;Gammaproteobacteria;Methylococcales;Methylococcaceae;Methylobacter;Candidatus Methylobacter favarea
GCF_024347655.1	frameshift	TGA	44	TRUE	Bacteria;Gammaproteobacteria;Gammaproteobacteria;Vibrionales;Vibrionaceae;Vibrio;Vibrio toranzoniae
GCF_001995825.2	frameshift	TGA	44	TRUE	Bacteria;Gammaproteobacteria;Gammaproteobacteria;Vibrionales;Vibrionaceae;Vibrio;Vibrio kanaloae
GCF_020037475.1	frameshift	TGA	38.5	TRUE	Bacteria;Firmicutes;Bacillota;Bacilli;Bacillales;Bacillaceae;Sutcliffiella;Sutcliffiella deserti
GCF_000233715.2	frameshift	TGA	45.5	TRUE	Bacteria;Firmicutes;Bacillota;Clostridia;Eubacteriales;Desulfallaceae;Desulfoscipio;Desulfoscipio gibsoniae;Desulfoscipio gibsoniae DSM 7213
GCF_003856495.1	frameshift	TGA	56.5	TRUE	Bacteria;Firmicutes;Bacillota;Bacilli;Bacillales;Thermoactinomycetaceae;Staphylospora;Staphylospora marina
GCF_917563915.1	frameshift	TGA	36.5	TRUE	Bacteria;Firmicutes;Bacillota;Bacilli;Bacillales;Bacillaceae;Bacillus;Bacillus rhizoplanae
GCF_003797945.1	frameshift	TGA	56	TRUE	Bacteria;Gammaproteobacteria;Gammaproteobacteria;Pseudomonadales;Pseudomonadaceae;Pseudomonas;Pseudomonas neustonica
GCF_003025615.1	frameshift	TGA	41.5	TRUE	Bacteria;Gammaproteobacteria;Gammaproteobacteria;Vibrionales;Vibrionaceae;Photobacterium;Photobacterium frigidiphilum
GCF_902726655.1	frameshift	TGA	41	TRUE	Bacteria;Firmicutes;Bacillota;Bacilli;Bacillales;Bacillaceae;Virgibacillus;Virgibacillus ihumii
GCF_900105655.1	frameshift	TGA	57.5	TRUE	Bacteria;Gammaproteobacteria;Gammaproteobacteria;Pseudomonadales;Pseudomonadaceae;Halopseudomonas;Halopseudomonas salegens
GCF_001715975.1	frameshift	TGA	52.5	TRUE	Bacteria;Gammaproteobacteria;Gammaproteobacteria;Gammaproteobacteria incertae sedis;sulfur-oxidizing symbionts;Candidatus Thiodiazotropha;Candidatus Thiodiazotropha endolucinida
GCF_016888445.1	frameshift	TGA	48.5	TRUE	Bacteria;Gammaproteobacteria;Gammaproteobacteria;Oceanospirillales;Oceanospirillaceae;Marinomonas;Marinomonas ostreistagni
GCF_003762925.1	frameshift	TGA	59	TRUE	Bacteria;Gammaproteobacteria;Gammaproteobacteria;Cellvibrionales;Cellvibrionaceae;Marinimicrobium;Marinimicrobium koreense
GCF_019904135.1	frameshift	TGA	50	TRUE	Bacteria;Firmicutes;Bacillota;Bacilli;Bacillales;Paenibacillaceae;Paenibacillus;Paenibacillus caui
GCF_016745835.1	frameshift	TGA	43	TRUE	Bacteria;Firmicutes;Bacillota;Bacilli;Bacillales;Bacillaceae;Caldalkalibacillus;Caldalkalibacillus salinus
GCF_017589465.1	frameshift	TGA	65	TRUE	Bacteria;Gammaproteobacteria;Gammaproteobacteria;Pseudomonadales;Pseudomonadaceae;Pseudomonas;Pseudomonas schmalbachii
GCF_024347395.1	frameshift	TGA	42.5	TRUE	Bacteria;Gammaproteobacteria;Gammaproteobacteria;Vibrionales;Vibrionaceae;Vibrio;Vibrio cortegadensis
GCF_000981585.1	frameshift	TGA	51	TRUE	Bacteria;Firmicutes;Bacillota;Bacilli;Bacillales;Paenibacillaceae;Paenibacillus;Paenibacillus sonchi group;Paenibacillus riograndensis;Paenibacillus riograndensis SBR5
GCF_022870905.1	no frameshift	NA	46.5	TRUE	Bacteria;Betaproteobacteria;Betaproteobacteria;Neisseriales;Neisseriaceae;Neisseria;Neisseria arctica
GCF_900115975.1	frameshift	TGA	50	TRUE	Bacteria;Firmicutes;Bacillota;Clostridia;Eubacteriales;Desulfallaceae;Desulfoscipio;Desulfoscipio geothermicus;Desulfoscipio geothermicus DSM 3669
GCF_000613045.3	frameshift	TGA	39	TRUE	Bacteria;Gammaproteobacteria;Gammaproteobacteria;Vibrionales;Vibrionaceae;Photobacterium;Photobacterium kishitanii
GCF_020736845.1	frameshift	TGA	46.5	TRUE	Bacteria;Firmicutes;Bacillota;Bacilli;Bacillales;Paenibacillaceae;Paenibacillus;Paenibacillus farraposensis
GCF_010993845.2	frameshift	TGA	39.5	TRUE	Bacteria;Firmicutes;Bacillota;Bacilli;Lactobacillales;Streptococcaceae;Streptococcus;Streptococcus canis
GCF_019797805.1	frameshift	TGA	47	TRUE	Bacteria;Gammaproteobacteria;Gammaproteobacteria;Alteromonadales;Idiomarinaceae;Idiomarina;Idiomarina abyssalis
GCF_013359935.1	frameshift	TGA	46.5	TRUE	Bacteria;Firmicutes;Bacillota;Bacilli;Bacillales;Paenibacillaceae;Paenibacillus;Paenibacillus xylanilyticus
GCF_002162375.1	frameshift	TGA	48	TRUE	Bacteria;Gammaproteobacteria;Gammaproteobacteria;Oceanospirillales;Oleiphilaceae;Oleiphilus;Oleiphilus messinensis
GCF_900128865.1	frameshift	TGA	57	TRUE	Bacteria;Gammaproteobacteria;Gammaproteobacteria;Oceanospirillales;Halomonadaceae;Halomonas;Halomonas meridiana
GCF_001708485.1	frameshift	TGA	60.5	TRUE	Bacteria;Gammaproteobacteria;Gammaproteobacteria;Pseudomonadales;Pseudomonadaceae;Pseudomonas;Pseudomonas lurida
GCF_007830185.1	frameshift	TGA	38.5	TRUE	Bacteria;Firmicutes;Bacillota;Bacilli;Bacillales;Bacillaceae;Alkalihalobacillus;Alkalihalobacillus nanhaiisediminis
GCF_003820355.1	frameshift	TGA	45.5	TRUE	Bacteria;Gammaproteobacteria;Gammaproteobacteria;Alteromonadales;Alteromonadaceae;Alteromonas/Salinimonas group;Alteromonas;Alteromonas sediminis
GCF_008795955.1	frameshift	TGA	57	TRUE	Bacteria;Gammaproteobacteria;Gammaproteobacteria;Pseudomonadales;Marinobacteraceae;Marinobacter;Marinobacter denitrificans
GCF_003362755.1	frameshift	TGA	45.5	TRUE	Bacteria;Gammaproteobacteria;Gammaproteobacteria;Oceanospirillales;Oceanospirillaceae;Marinomonas;Marinomonas piezotolerans
GCF_001412635.1	frameshift	TGA	39	TRUE	Bacteria;Firmicutes;Bacillota;Bacilli;Lactobacillales;Streptococcaceae;Streptococcus;Streptococcus anginosus group;Streptococcus anginosus
GCF_014805825.1	frameshift	TGA	41.5	TRUE	Bacteria;Gammaproteobacteria;Gammaproteobacteria;Oceanospirillales;Oceanospirillaceae;Marinomonas;Marinomonas algicola
GCF_003515105.1	frameshift	TGA	41.5	TRUE	Bacteria;Gammaproteobacteria;Gammaproteobacteria;Alteromonadales;Pseudoalteromonadaceae;Pseudoalteromonas;Pseudoalteromonas donghaensis
GCF_001015055.1	frameshift	TGA	44.5	TRUE	Bacteria;Firmicutes;Bacillota;Bacilli;Bacillales;Paenibacillaceae;Aneurinibacillus group;Aneurinibacillus;Aneurinibacillus tyrosinisolvens
GCF_016907895.1	frameshift	TGA	41	TRUE	Bacteria;Firmicutes;Bacillota;Bacilli;Bacillales;Bacillaceae;Alkalihalobacillus;Alkalihalobacillus xiaoxiensis
GCF_003987275.1	frameshift	TGA	47.5	TRUE	Bacteria;Gammaproteobacteria;Gammaproteobacteria;Alteromonadales;Idiomarinaceae;Idiomarina;Idiomarina seosinensis
GCF_004352835.1	frameshift	TGA	42.5	TRUE	Bacteria;Gammaproteobacteria;Gammaproteobacteria;Oceanospirillales;Oceanospirillaceae;Marinomonas;Marinomonas flavescens
GCF_000775615.1	frameshift	TGA	38	TRUE	Bacteria;Firmicutes;Bacillota;Bacilli;Bacillales;Bacillaceae;Pontibacillus;Pontibacillus litoralis;Pontibacillus litoralis JSM 072002
GCF_014836765.1	frameshift	TGA	61	TRUE	Bacteria;Gammaproteobacteria;Gammaproteobacteria;Pseudomonadales;Pseudomonadaceae;Pseudomonas;Serpens gallinarum
GCF_001641615.1	frameshift	TGA	41.5	TRUE	Bacteria;Gammaproteobacteria;Gammaproteobacteria;Alteromonadales;Pseudoalteromonadaceae;Pseudoalteromonas;Pseudoalteromonas gelatinilytica
GCF_016909075.1	frameshift	TGA	37.5	TRUE	Bacteria;Firmicutes;Bacillota;Bacilli;Bacillales;Bacillaceae;Metabacillus;Metabacillus iocasae
GCF_000496735.2	frameshift	TGA	47.5	TRUE	Bacteria;Gammaproteobacteria;Gammaproteobacteria;Methylococcales;Methylococcaceae;Methyloglobulus;Methyloglobulus morosus;Methyloglobulus morosus KoM1
GCF_004682045.1	frameshift	TGA	60.5	TRUE	Bacteria;Gammaproteobacteria;Gammaproteobacteria;Pseudomonadales;Pseudomonadaceae;Pseudomonas;Pseudomonas nabeulensis
GCF_018863235.1	frameshift	TGA	51	TRUE	Bacteria;Gammaproteobacteria;Gammaproteobacteria;Cellvibrionales;Cellvibrionaceae;Aestuariicella;Aestuariicella albida
GCF_014219065.1	frameshift	TGA	62	TRUE	Bacteria;Gammaproteobacteria;Gammaproteobacteria;Pseudomonadales;Pseudomonadaceae;Halopseudomonas;Halopseudomonas xiamenensis
GCF_000430585.1	frameshift	TGA	57	TRUE	Bacteria;Firmicutes;Bacillota;Bacilli;Bacillales;Alicyclobacillaceae;Alicyclobacillus;Alicyclobacillus herbarius;Alicyclobacillus herbarius DSM 13609
GCF_900114765.1	frameshift	TGA	61	TRUE	Bacteria;Gammaproteobacteria;Gammaproteobacteria;Pseudomonadales;Pseudomonadaceae;Halopseudomonas;Halopseudomonas pachastrellae
GCF_009911755.1	frameshift	TGA	65.5	TRUE	Bacteria;Gammaproteobacteria;Gammaproteobacteria;Pseudomonadales;Pseudomonadaceae;Pseudomonas;Pseudomonas knackmussii
GCF_001431045.1	frameshift	TGA	40	TRUE	Bacteria;Firmicutes;Bacillota;Bacilli;Lactobacillales;Streptococcaceae;Streptococcus;Streptococcus orisasini
GCF_016583745.1	frameshift	TGA	52.5	TRUE	Bacteria;Gammaproteobacteria;Gammaproteobacteria;Chromatiales;Chromatiaceae;Chromatium;Chromatium okenii
GCF_001515305.1	frameshift	TGA	59.5	TRUE	Bacteria;Betaproteobacteria;Betaproteobacteria;Neisseriales;Chromobacteriaceae;Aquitalea;Aquitalea pelogenes
GCF_000472905.1	frameshift	TGA	53.5	TRUE	Bacteria;Firmicutes;Bacillota;Bacilli;Bacillales;Alicyclobacillaceae;Alicyclobacillus;Alicyclobacillus pomorum;Alicyclobacillus pomorum DSM 14955
GCF_021312615.1	frameshift	TGA	51	TRUE	Bacteria;Firmicutes;Bacillota;Bacilli;Bacillales;Paenibacillaceae;Paenibacillus;Paenibacillus sonchi group;Paenibacillus sonchi
GCF_014050145.1	frameshift	TGA	44	TRUE	Bacteria;Gammaproteobacteria;Gammaproteobacteria;Vibrionales;Vibrionaceae;Vibrio;Vibrio marinisediminis
GCF_900452755.1	frameshift	TGA	43.5	TRUE	Bacteria;Gammaproteobacteria;Gammaproteobacteria;Legionellales;Legionellaceae;Legionella;Legionella londiniensis
GCF_005144905.1	frameshift	TGA	44	TRUE	Bacteria;Gammaproteobacteria;Gammaproteobacteria;Vibrionales;Vibrionaceae;Vibrio;Vibrio cyclitrophicus
GCF_000091465.1	frameshift	TGA	44	TRUE	Bacteria;Gammaproteobacteria;Gammaproteobacteria;Vibrionales;Vibrionaceae;Vibrio;Vibrio atlanticus
GCF_023156235.1	frameshift	TGA	59	TRUE	Bacteria;Gammaproteobacteria;Gammaproteobacteria;Pseudomonadales;Marinobacteraceae;Marinobacter;Marinobacter goseongensis
GCF_019670105.1	frameshift	TGA	44	TRUE	Bacteria;Gammaproteobacteria;Gammaproteobacteria;Alteromonadales;Alteromonadaceae;Agarivorans;Agarivorans albus
GCF_000380145.1	frameshift	TGA	38.5	TRUE	Bacteria;Firmicutes;Bacillota;Bacilli;Lactobacillales;Streptococcaceae;Streptococcus;Streptococcus thoraltensis;Streptococcus thoraltensis DSM 12221
GCF_003719295.1	frameshift	TGA	61.5	TRUE	Bacteria;Gammaproteobacteria;Gammaproteobacteria;Cellvibrionales;Halieaceae;Haliea;Haliea alexandrii
GCF_006553035.1	frameshift	TGA	37	TRUE	Bacteria;Firmicutes;Bacillota;Bacilli;Bacillales;Bacillaceae;Terrilactibacillus;Terrilactibacillus laevilacticus
GCF_019670125.1	frameshift	TGA	44.5	TRUE	Bacteria;Gammaproteobacteria;Gammaproteobacteria;Alteromonadales;Alteromonadaceae;Agarivorans;Agarivorans aestuarii
GCF_003026215.1	frameshift	TGA	41.5	TRUE	Bacteria;Gammaproteobacteria;Gammaproteobacteria;Vibrionales;Vibrionaceae;Photobacterium;Photobacterium indicum
GCF_000712595.1	frameshift	TGA	36	TRUE	Bacteria;Firmicutes;Bacillota;Bacilli;Bacillales;Bacillaceae;Bacillus;Bacillus cereus group;Bacillus manliponensis
GCF_003688415.1	frameshift	TGA	49.5	TRUE	Bacteria;Gammaproteobacteria;Gammaproteobacteria;Cellvibrionales;Cellvibrionaceae;Umboniibacter;Umboniibacter marinipuniceus
GCF_001704875.1	frameshift	TGA	41.5	TRUE	Bacteria;Gammaproteobacteria;Gammaproteobacteria;Alteromonadales;Pseudoalteromonadaceae;Pseudoalteromonas;Pseudoalteromonas lipolytica
GCF_900107695.1	frameshift	TGA	50.5	TRUE	Bacteria;Gammaproteobacteria;Gammaproteobacteria;Thiotrichales;Thiotrichaceae;Thiothrix;Thiothrix caldifontis
GCF_001981305.1	frameshift	TGA	63	TRUE	Bacteria;Gammaproteobacteria;Gammaproteobacteria;Pseudomonadales;Marinobacteraceae;Marinobacter;Marinobacter lutaoensis
GCF_011045835.1	frameshift	TGA	39	TRUE	Bacteria;Gammaproteobacteria;Gammaproteobacteria;Enterobacterales;Morganellaceae;Proteus;Proteus terrae;Proteus terrae subsp. cibarius
GCF_016901015.1	frameshift	TGA	66	TRUE	Bacteria;Gammaproteobacteria;Gammaproteobacteria;Pseudomonadales;Pseudomonadaceae;Pseudomonas;Pseudomonas insulae
GCF_900104555.1	frameshift	TGA	36	TRUE	Bacteria;Firmicutes;Bacillota;Bacilli;Bacillales;Bacillaceae;Litchfieldia;Litchfieldia salsa
GCF_002933875.1	frameshift	TGA	49	TRUE	Bacteria;Firmicutes;Bacillota;Clostridia;Eubacteriales;Desulfocucumaceae;Desulfocucumis;Desulfocucumis palustris
GCF_024170735.1	frameshift	TGA	41.5	TRUE	Bacteria;Firmicutes;Bacillota;Bacilli;Lactobacillales;Streptococcaceae;Streptococcus;Streptococcus gallinaceus
GCF_021166595.1	frameshift	TGA	60	TRUE	Bacteria;Gammaproteobacteria;Gammaproteobacteria;Pseudomonadales;Pseudomonadaceae;Pseudomonas;Pseudomonas fluorescens group;Pseudomonas petroselini
GCF_014623465.1	frameshift	TGA	44.5	TRUE	Bacteria;Gammaproteobacteria;Gammaproteobacteria;Oceanospirillales;Oceanospirillaceae;Marinomonas;Marinomonas arctica
GCF_021650935.1	frameshift	TGA	51.5	TRUE	Bacteria;Gammaproteobacteria;Gammaproteobacteria;Thiotrichales;Thiotrichaceae;Thiothrix;Thiothrix winogradskyi
GCF_014982515.1	frameshift	TGA	36.5	TRUE	Bacteria;Firmicutes;Bacillota;Bacilli;Bacillales;Bacillaceae;Cytobacillus;Cytobacillus luteolus
GCF_900115715.1	frameshift	TGA	66.5	TRUE	Bacteria;Gammaproteobacteria;Gammaproteobacteria;Pseudomonadales;Pseudomonadaceae;Pseudomonas;Pseudomonas sagittaria
GCF_002877605.2	frameshift	TGA	44	TRUE	Bacteria;Gammaproteobacteria;Gammaproteobacteria;Vibrionales;Vibrionaceae;Vibrio;Vibrio lentus
GCF_003987475.1	frameshift	TGA	49.5	TRUE	Bacteria;Gammaproteobacteria;Gammaproteobacteria;Alteromonadales;Idiomarinaceae;Idiomarina;Idiomarina tyrosinivorans
GCF_002954715.1	frameshift	TGA	38	TRUE	Bacteria;Gammaproteobacteria;Gammaproteobacteria;Vibrionales;Vibrionaceae;Aliivibrio;Aliivibrio sifiae
GCF_005931095.1	frameshift	TGA	48.5	TRUE	Bacteria;Gammaproteobacteria;Gammaproteobacteria;Methylococcales;Methylococcaceae;Methylotuvimicrobium;Methylotuvimicrobium buryatense
GCF_005747095.1	frameshift	TGA	41	TRUE	Bacteria;Firmicutes;Bacillota;Bacilli;Bacillales;Bacillaceae;Pseudalkalibacillus;Pseudalkalibacillus caeni
GCF_014268275.3	frameshift	TGA	60	TRUE	Bacteria;Gammaproteobacteria;Gammaproteobacteria;Pseudomonadales;Pseudomonadaceae;Pseudomonas;Pseudomonas tritici
GCF_017901135.1	frameshift	TGA	53	TRUE	Bacteria;Gammaproteobacteria;Gammaproteobacteria;Thiotrichales;Thiotrichaceae;Thiothrix;Thiothrix litoralis
GCF_019139815.1	frameshift	TGA	60.5	TRUE	Bacteria;Gammaproteobacteria;Gammaproteobacteria;Pseudomonadales;Pseudomonadaceae;Pseudomonas;Pseudomonas asgharzadehiana
GCF_011074795.1	frameshift	TGA	57.5	TRUE	Bacteria;Gammaproteobacteria;Gammaproteobacteria;Pseudomonadales;Marinobacteraceae;Marinobacter;Marinobacter salicampi
GCF_003721275.1	frameshift	TGA	43	TRUE	Bacteria;Gammaproteobacteria;Gammaproteobacteria;Oceanospirillales;Oceanospirillaceae;Marinomonas;Marinomonas rhizomae
GCF_900453335.1	frameshift	TGA	44	TRUE	Bacteria;Gammaproteobacteria;Gammaproteobacteria;Moraxellales;Moraxellaceae;Moraxella;Moraxella equi
GCF_014595945.1	frameshift	TGA	38	TRUE	Bacteria;Firmicutes;Bacillota;Bacilli;Bacillales;Bacillaceae;Alkalibacillus;Alkalibacillus aidingensis
GCF_001038485.1	frameshift	TGA	37	TRUE	Bacteria;Firmicutes;Bacillota;Bacilli;Bacillales;Bacillaceae;Ornithinibacillus;Ornithinibacillus californiensis
GCF_001691055.1	frameshift	TGA	39	TRUE	Bacteria;Gammaproteobacteria;Gammaproteobacteria;Vibrionales;Vibrionaceae;Aliivibrio;Aliivibrio logei
GCF_004327985.1	frameshift	TGA	61	TRUE	Bacteria;Gammaproteobacteria;Gammaproteobacteria;Pseudomonadales;Marinobacteraceae;Marinobacter;Marinobacter halodurans
GCF_019145495.1	frameshift	TGA	59.5	TRUE	Bacteria;Gammaproteobacteria;Gammaproteobacteria;Pseudomonadales;Pseudomonadaceae;Pseudomonas;Pseudomonas azerbaijanoccidens
GCF_019801215.1	frameshift	TGA	39	TRUE	Bacteria;Firmicutes;Bacillota;Bacilli;Bacillales;Bacillaceae;Fictibacillus;Fictibacillus nanhaiensis
GCF_022371215.1	frameshift	TGA	44.5	TRUE	Bacteria;Gammaproteobacteria;Gammaproteobacteria;Vibrionales;Vibrionaceae;Vibrio;Vibrio gigantis
GCF_900452865.1	frameshift	TGA	48	TRUE	Bacteria;Gammaproteobacteria;Gammaproteobacteria;Legionellales;Legionellaceae;Legionella;Legionella taurinensis
GCF_002813445.1	frameshift	TGA	60.5	TRUE	Bacteria;Gammaproteobacteria;Gammaproteobacteria;Pseudomonadales;Pseudomonadaceae;Pseudomonas;Pseudomonas fluorescens group;Pseudomonas tolaasii;Pseudomonas tolaasii NCPPB 2192
GCF_000772265.1	frameshift	TGA	40	TRUE	Bacteria;Gammaproteobacteria;Gammaproteobacteria;Pasteurellales;Pasteurellaceae;Gallibacterium;Gallibacterium anatis;Gallibacterium anatis DSM 16844 = F 149
GCF_900102855.1	frameshift	TGA	60	TRUE	Bacteria;Gammaproteobacteria;Gammaproteobacteria;Chromatiales;Ectothiorhodospiraceae;Thiohalomonas;Thiohalomonas denitrificans
GCF_004851605.1	frameshift	TGA	58	TRUE	Bacteria;Gammaproteobacteria;Gammaproteobacteria;Alteromonadales;Alteromonadaceae;Hydrocarboniclastica;Hydrocarboniclastica marina
GCF_002245355.1	frameshift	TGA	51.5	TRUE	Bacteria;Firmicutes;Bacillota;Bacilli;Bacillales;Thermoactinomycetaceae;Paludifilum;Paludifilum halophilum
GCF_003990185.1	frameshift	TGA	54.5	TRUE	Bacteria;Gammaproteobacteria;Gammaproteobacteria;Oceanospirillales;Halomonadaceae;Halomonas;Halomonas nanhaiensis
GCF_003987215.1	frameshift	TGA	50.5	TRUE	Bacteria;Gammaproteobacteria;Gammaproteobacteria;Alteromonadales;Idiomarinaceae;Pseudidiomarina;Pseudidiomarina halophila
GCF_000934565.1	frameshift	TGA	60.5	TRUE	Bacteria;Gammaproteobacteria;Gammaproteobacteria;Pseudomonadales;Pseudomonadaceae;Pseudomonas;Pseudomonas simiae
GCF_001639725.1	frameshift	TGA	44.5	TRUE	Bacteria;Gammaproteobacteria;Gammaproteobacteria;Oceanospirillales;Oceanospirillaceae;Marinomonas;Marinomonas atlantica
GCF_013283795.1	frameshift	TGA	50	TRUE	Bacteria;Gammaproteobacteria;Gammaproteobacteria;Chromatiales;Chromatiaceae;Rheinheimera;Rheinheimera lutimaris
GCF_001444405.1	frameshift	TGA	40.5	TRUE	Bacteria;Gammaproteobacteria;Gammaproteobacteria;Alteromonadales;Pseudoalteromonadaceae;Pseudoalteromonas;Pseudoalteromonas phenolica
GCF_002307495.1	frameshift	TGA	61	TRUE	Bacteria;Gammaproteobacteria;Gammaproteobacteria;Pseudomonadales;Pseudomonadaceae;Pseudomonas;Pseudomonas abyssi
GCF_003751935.1	frameshift	TGA	44.5	TRUE	Bacteria;Gammaproteobacteria;Gammaproteobacteria;Vibrionales;Vibrionaceae;Vibrio;Vibrio crassostreae
GCF_900105935.1	frameshift	TGA	59.5	TRUE	Bacteria;Gammaproteobacteria;Gammaproteobacteria;Pseudomonadales;Pseudomonadaceae;Pseudomonas;Pseudomonas fluorescens group;Pseudomonas costantinii
GCF_000355675.1	frameshift	TGA	46.5	TRUE	Bacteria;Gammaproteobacteria;Gammaproteobacteria;Oceanospirillales;Oceanospirillaceae;Thalassolituus;Thalassolituus oleivorans;Thalassolituus oleivorans MIL-1
GCF_003591235.1	frameshift	TGA	41.5	TRUE	Bacteria;Gammaproteobacteria;Gammaproteobacteria;Alteromonadales;Pseudoalteromonadaceae;Pseudoalteromonas;Pseudoalteromonas profundi
GCF_024347595.1	frameshift	TGA	44.5	TRUE	Bacteria;Gammaproteobacteria;Gammaproteobacteria;Vibrionales;Vibrionaceae;Vibrio;Vibrio pomeroyi
GCF_008795935.1	frameshift	TGA	57	TRUE	Bacteria;Gammaproteobacteria;Gammaproteobacteria;Pseudomonadales;Marinobacteraceae;Marinobacter;Marinobacter confluentis
GCF_004359515.1	frameshift	TGA	44	TRUE	Bacteria;Firmicutes;Bacillota;Bacilli;Bacillales;Staphylococcaceae;Macrococcus;Macrococcus carouselicus
GCF_003226255.1	frameshift	TGA	48	TRUE	Bacteria;Gammaproteobacteria;Gammaproteobacteria;Alteromonadales;Idiomarinaceae;Idiomarina;Idiomarina fontislapidosi
GCF_000196495.1	frameshift	TGA	39	TRUE	Bacteria;Gammaproteobacteria;Gammaproteobacteria;Vibrionales;Vibrionaceae;Aliivibrio;Aliivibrio salmonicida;Aliivibrio salmonicida LFI1238
GCF_902374955.1	frameshift	TGA	34	TRUE	Bacteria;Firmicutes;Bacillota;Bacilli;Bacillales;Bacillaceae;Bacillus;Bacillus massilioanorexius
GCF_001612705.2	frameshift	TGA	60.5	TRUE	Bacteria;Gammaproteobacteria;Gammaproteobacteria;Pseudomonadales;Pseudomonadaceae;Pseudomonas;Pseudomonas yamanorum
GCF_025154055.1	frameshift	TGA	37	TRUE	Bacteria;Firmicutes;Bacillota;Bacilli;Bacillales;Bacillaceae;Aquibacillus;Aquibacillus koreensis
GCF_003614185.1	frameshift	TGA	48	TRUE	Bacteria;Firmicutes;Bacillota;Bacilli;Bacillales;Paenibacillaceae;Paenibacillus;Paenibacillus aceti
GCF_016937515.1	frameshift	TGA	57.5	FALSE	Bacteria;Firmicutes;Bacillota;Bacilli;Bacillales;Paenibacillaceae;Cohnella;Cohnella algarum
GCF_900155385.1	frameshift	TGA	58.5	TRUE	Bacteria;Gammaproteobacteria;Gammaproteobacteria;Oceanospirillales;Halomonadaceae;Halomonas;Halomonas massiliensis
GCF_001486505.1	frameshift	TGA	53	TRUE	Bacteria;Firmicutes;Bacillota;Bacilli;Bacillales;Paenibacillaceae;Paenibacillus;Paenibacillus rubinfantis
GCF_900106775.1	frameshift	TGA	45	TRUE	Bacteria;Firmicutes;Bacillota;Bacilli;Bacillales;Thermoactinomycetaceae;Marininema;Marininema mesophilum
GCF_001702265.1	frameshift	TGA	61.5	TRUE	Bacteria;Gammaproteobacteria;Gammaproteobacteria;Pseudomonadales;Pseudomonadaceae;Pseudomonas;Pseudomonas aylmerensis
GCF_000227725.2	frameshift	TGA	57	TRUE	Bacteria;Gammaproteobacteria;Gammaproteobacteria;Chromatiales;Ectothiorhodospiraceae;Thiorhodospira;Thiorhodospira sibirica;Thiorhodospira sibirica ATCC 700588
GCF_002165625.1	no frameshift	NA	48.5	TRUE	Bacteria;Gammaproteobacteria;Gammaproteobacteria;Alteromonadales;Alteromonadales genera incertae sedis;Neiella;Neiella marina
GCF_014268505.2	frameshift	TGA	59.5	TRUE	Bacteria;Gammaproteobacteria;Gammaproteobacteria;Pseudomonadales;Pseudomonadaceae;Pseudomonas;Pseudomonas khorasanensis
GCF_024347355.1	frameshift	TGA	44	TRUE	Bacteria;Gammaproteobacteria;Gammaproteobacteria;Vibrionales;Vibrionaceae;Vibrio;Vibrio chagasii
GCF_007301515.1	frameshift	TGA	38.5	TRUE	Bacteria;Firmicutes;Bacillota;Bacilli;Bacillales;Bacillaceae;Radiobacillus;Radiobacillus deserti
GCF_900105485.1	frameshift	TGA	60	TRUE	Bacteria;Gammaproteobacteria;Gammaproteobacteria;Pseudomonadales;Pseudomonadaceae;Pseudomonas;Pseudomonas fluorescens group;Pseudomonas granadensis
GCF_014879975.1	frameshift	TGA	44	TRUE	Bacteria;Gammaproteobacteria;Gammaproteobacteria;Vibrionales;Vibrionaceae;Vibrio;Vibrio bathopelagicus
GCF_003987045.1	frameshift	TGA	47	TRUE	Bacteria;Gammaproteobacteria;Gammaproteobacteria;Alteromonadales;Idiomarinaceae;Pseudidiomarina;Pseudidiomarina marina
GCF_003444685.1	frameshift	TGA	61.5	TRUE	Bacteria;Gammaproteobacteria;Gammaproteobacteria;Pseudomonadales;Pseudomonadaceae;Halopseudomonas;Halopseudomonas gallaeciensis
GCF_900105815.1	frameshift	TGA	60	TRUE	Bacteria;Gammaproteobacteria;Gammaproteobacteria;Pseudomonadales;Pseudomonadaceae;Pseudomonas;Pseudomonas fluorescens group;Pseudomonas brenneri
GCF_000373485.1	frameshift	TGA	47.5	TRUE	Bacteria;Gammaproteobacteria;Gammaproteobacteria;Cellvibrionales;Spongiibacteraceae;Dasania;Dasania marina;Dasania marina DSM 21967
GCF_004802515.1	frameshift	TGA	37	TRUE	Bacteria;Firmicutes;Bacillota;Bacilli;Bacillales;Bacillaceae;Alkalihalobacillus;Alkalihalobacillus alcalophilus;Alkalihalobacillus alcalophilus ATCC 27647 = CGMCC 1.3604
GCF_000826145.2	frameshift	TGA	54	TRUE	Bacteria;Firmicutes;Bacillota;Bacilli;Bacillales;Planococcaceae;Sporosarcina;Sporosarcina koreensis
GCF_016889385.1	frameshift	TGA	40.5	TRUE	Bacteria;Gammaproteobacteria;Gammaproteobacteria;Pasteurellales;Pasteurellaceae;Haemophilus;Haemophilus parahaemolyticus
GCF_024347495.1	frameshift	TGA	41.5	TRUE	Bacteria;Gammaproteobacteria;Gammaproteobacteria;Vibrionales;Vibrionaceae;Vibrio;Vibrio gallaecicus
GCF_017498085.1	frameshift	TGA	45	TRUE	Bacteria;Gammaproteobacteria;Gammaproteobacteria;Moraxellales;Moraxellaceae;Psychrobacter;Psychrobacter coccoides
GCF_001373415.1	frameshift	TGA	45.5	TRUE	Bacteria;Firmicutes;Bacillota;Bacilli;Bacillales;Paenibacillaceae;Paenibacillus;Paenibacillus dakarensis
GCF_014077625.1	frameshift	TGA	52.5	TRUE	Bacteria;Gammaproteobacteria;Gammaproteobacteria;Cellvibrionales;Halieaceae;Sediminihaliea;Sediminihaliea albiluteola
GCF_000026745.1	frameshift	TGA	41	TRUE	Bacteria;Firmicutes;Bacillota;Bacilli;Lactobacillales;Streptococcaceae;Streptococcus;Streptococcus suis;Streptococcus suis BM407
GCF_900099605.1	frameshift	TGA	41.5	TRUE	Bacteria;Firmicutes;Bacillota;Bacilli;Bacillales;Bacillaceae;Alteribacillus;Alteribacillus persepolensis
GCF_006007885.1	frameshift	TGA	49	TRUE	Bacteria;Firmicutes;Bacillota;Bacilli;Bacillales;Bacillaceae;Alteribacter;Alteribacter natronophilus
GCF_003336225.1	no frameshift	NA	49	TRUE	Bacteria;Gammaproteobacteria;Gammaproteobacteria;Alteromonadales;Psychromonadaceae;Corallincola;Corallincola holothuriorum
GCF_016908655.1	frameshift	TGA	40	TRUE	Bacteria;Firmicutes;Bacillota;Bacilli;Lactobacillales;Streptococcaceae;Streptococcus;Streptococcus saliviloxodontae
GCF_000429585.1	frameshift	TGA	45.5	TRUE	Bacteria;Firmicutes;Bacillota;Bacilli;Lactobacillales;Carnobacteriaceae;Atopococcus;Atopococcus tabaci;Atopococcus tabaci DSM 17538
GCF_022812045.1	frameshift	TGA	44.5	TRUE	Bacteria;Gammaproteobacteria;Gammaproteobacteria;Vibrionales;Vibrionaceae;Vibrio;Vibrio splendidus
GCF_000380105.1	frameshift	TGA	38.5	TRUE	Bacteria;Firmicutes;Bacillota;Bacilli;Lactobacillales;Streptococcaceae;Streptococcus;Streptococcus orisratti;Streptococcus orisratti DSM 15617
GCF_024347635.1	frameshift	TGA	44	TRUE	Bacteria;Gammaproteobacteria;Gammaproteobacteria;Vibrionales;Vibrionaceae;Vibrio;Vibrio tasmaniensis
GCF_002117105.1	frameshift	TGA	47.5	TRUE	Bacteria;Gammaproteobacteria;Gammaproteobacteria;Cellvibrionales;Spongiibacteraceae;Oceanicoccus;Oceanicoccus sagamiensis
GCF_007671675.1	frameshift	TGA	54.5	TRUE	Bacteria;Gammaproteobacteria;Gammaproteobacteria;Pseudomonadales;Marinobacteraceae;Marinobacter;Marinobacter maritimus
GCF_000019405.1	frameshift	TGA	37.5	TRUE	Bacteria;Gammaproteobacteria;Gammaproteobacteria;Pasteurellales;Pasteurellaceae;Histophilus;Histophilus somni;Histophilus somni 2336
GCF_014268485.2	frameshift	TGA	59	TRUE	Bacteria;Gammaproteobacteria;Gammaproteobacteria;Pseudomonadales;Pseudomonadaceae;Pseudomonas;Pseudomonas zeae
GCF_019614655.1	frameshift	TGA	59	TRUE	Bacteria;Gammaproteobacteria;Gammaproteobacteria;Pseudomonadales;Pseudomonadaceae;Pseudomonas;Pseudomonas germanica
GCF_000964255.1	frameshift	TGA	51	TRUE	Bacteria;Gammaproteobacteria;Gammaproteobacteria;Cellvibrionales;Cellvibrionaceae;Teredinibacter;Teredinibacter turnerae
GCF_012933555.1	frameshift	TGA	35.5	TRUE	Bacteria;Firmicutes;Bacillota;Bacilli;Bacillales;Bacillaceae;Niallia;Niallia alba
GCF_900109175.1	frameshift	TGA	66.5	TRUE	Bacteria;Gammaproteobacteria;Gammaproteobacteria;Pseudomonadales;Pseudomonadaceae;Pseudomonas;Pseudomonas linyingensis
GCF_900156865.1	frameshift	TGA	38	TRUE	Bacteria;Firmicutes;Bacillota;Bacilli;Bacillales;Bacillaceae;Bacillus;Bacillus sinesaloumensis
GCF_003612795.1	frameshift	TGA	52.5	TRUE	Bacteria;Gammaproteobacteria;Gammaproteobacteria;Oceanospirillales;Halomonadaceae;Halomonas;Halomonas alkaliphila
GCF_002993335.1	frameshift	TGA	51.5	TRUE	Bacteria;Firmicutes;Bacillota;Bacilli;Bacillales;Bacillaceae;Alkalicoccus;Alkalicoccus urumqiensis
GCF_000227665.2	frameshift	TGA	46	TRUE	Bacteria;Gammaproteobacteria;Gammaproteobacteria;Thiotrichales;Piscirickettsiaceae;Thiomicrospira;Thiomicrospira aerophila;Thiomicrospira aerophila AL3
GCF_017873965.1	frameshift	TGA	42.5	TRUE	Bacteria;Firmicutes;Bacillota;Bacilli;Bacillales;Paenibacillaceae;Aneurinibacillus group;Ammoniphilus;Ammoniphilus resinae
GCF_002312815.1	frameshift	TGA	50.5	TRUE	Bacteria;Gammaproteobacteria;Gammaproteobacteria;Cellvibrionales;Cellvibrionaceae;Agaribacterium;Agaribacterium haliotis
GCF_021602155.1	frameshift	TGA	60	TRUE	Bacteria;Gammaproteobacteria;Gammaproteobacteria;Pseudomonadales;Pseudomonadaceae;Pseudomonas;Pseudomonas fluorescens group;Pseudomonas parakoreensis
GCF_900143085.1	frameshift	TGA	36	TRUE	Bacteria;Firmicutes;Bacillota;Bacilli;Bacillales;Bacillaceae;Gracilibacillus;Gracilibacillus kekensis
GCF_900105825.1	frameshift	TGA	60	TRUE	Bacteria;Gammaproteobacteria;Gammaproteobacteria;Pseudomonadales;Pseudomonadaceae;Pseudomonas;Pseudomonas vancouverensis
GCF_004284785.1	no frameshift	NA	49	TRUE	Bacteria;Gammaproteobacteria;Gammaproteobacteria;Alteromonadales;Psychromonadaceae;Corallincola;Corallincola spongiicola
GCF_017976235.1	frameshift	TGA	59	TRUE	Bacteria;Gammaproteobacteria;Gammaproteobacteria;Pseudomonadales;Pseudomonadaceae;Pseudomonas;Pseudomonas anatoliensis
GCF_014054965.1	no frameshift	NA	58	TRUE	Bacteria;Betaproteobacteria;Betaproteobacteria;Neisseriales;Neisseriaceae;Neisseria;Neisseria shayeganii
GCF_023283765.1	frameshift	TGA	45	TRUE	Bacteria;Gammaproteobacteria;Gammaproteobacteria;Alteromonadales;Shewanellaceae;Shewanella;Shewanella profunda
GCF_006965545.2	frameshift	TGA	43	TRUE	Bacteria;Firmicutes;Bacillota;Bacilli;Bacillales;Bacillaceae;Paenalkalicoccus;Paenalkalicoccus suaedae
GCF_005155025.1	no frameshift	NA	59.5	TRUE	Bacteria;Betaproteobacteria;Betaproteobacteria;Neisseriales;Chromobacteriaceae;Aquitalea;Aquitalea aquatilis
GCF_002014825.1	frameshift	TGA	46	TRUE	Bacteria;Gammaproteobacteria;Gammaproteobacteria;Moraxellales;Moraxellaceae;Moraxella;Moraxella pluranimalium
GCF_002215585.1	frameshift	TGA	50	TRUE	Bacteria;Gammaproteobacteria;Gammaproteobacteria;Alteromonadales;Shewanellaceae;Shewanella;Shewanella marisflavi
GCF_004339805.1	frameshift	TGA	46	TRUE	Bacteria;Firmicutes;Bacillota;Negativicutes;Selenomonadales;Sporomusaceae;Anaerospora;Anaerospora hongkongensis
GCF_003595525.1	frameshift	TGA	42	TRUE	Bacteria;Firmicutes;Bacillota;Bacilli;Lactobacillales;Streptococcaceae;Streptococcus;Streptococcus respiraculi
GCF_900176575.1	frameshift	TGA	45.5	TRUE	Bacteria;Firmicutes;Bacillota;Bacilli;Bacillales;Planococcaceae;Planomicrobium;Planomicrobium okeanokoites
GCF_019649015.1	frameshift	TGA	44	TRUE	Bacteria;Gammaproteobacteria;Gammaproteobacteria;Alteromonadales;Alteromonadaceae;Agarivorans;Agarivorans litoreus
GCF_001375655.1	frameshift	TGA	40.5	TRUE	Bacteria;Firmicutes;Bacillota;Bacilli;Lactobacillales;Streptococcaceae;Streptococcus;Streptococcus varani
GCF_024125425.1	frameshift	TGA	42	TRUE	Bacteria;Firmicutes;Bacillota;Bacilli;Bacillales;Sporolactobacillaceae;Sporolactobacillus;Sporolactobacillus kofuensis
GCF_900099765.1	frameshift	TGA	51.5	TRUE	Bacteria;Firmicutes;Bacillota;Bacilli;Bacillales;Paenibacillaceae;Paenibacillus;Paenibacillus typhae
GCF_900459045.1	frameshift	TGA	42.5	TRUE	Bacteria;Firmicutes;Bacillota;Bacilli;Lactobacillales;Streptococcaceae;Streptococcus;Streptococcus acidominimus
GCF_900104245.1	frameshift	TGA	49.5	TRUE	Bacteria;Gammaproteobacteria;Gammaproteobacteria;Alteromonadales;Idiomarinaceae;Pseudidiomarina;Pseudidiomarina indica
GCF_900113175.1	frameshift	TGA	58.5	TRUE	Bacteria;Firmicutes;Bacillota;Bacilli;Bacillales;Thermoactinomycetaceae;Planifilum;Planifilum fulgidum
GCF_900163755.1	frameshift	TGA	44	TRUE	Bacteria;Gammaproteobacteria;Gammaproteobacteria;Methylococcales;Crenotrichaceae;Crenothrix;Crenothrix polyspora
GCF_004336975.1	no frameshift	NA	49	TRUE	Bacteria;Gammaproteobacteria;Gammaproteobacteria;Alteromonadales;Psychromonadaceae;Corallincola;Corallincola luteus
GCF_900215245.1	frameshift	TGA	60	TRUE	Bacteria;Gammaproteobacteria;Gammaproteobacteria;Pseudomonadales;Pseudomonadaceae;Pseudomonas;Pseudomonas fluorescens group;Pseudomonas fluorescens
GCF_019097855.1	frameshift	TGA	66	TRUE	Bacteria;Gammaproteobacteria;Gammaproteobacteria;Pseudomonadales;Pseudomonadaceae;Pseudomonas;Pseudomonas aromaticivorans
GCF_002056295.1	frameshift	TGA	60	TRUE	Bacteria;Gammaproteobacteria;Gammaproteobacteria;Pseudomonadales;Pseudomonadaceae;Pseudomonas;Pseudomonas phragmitis
GCF_014925355.1	frameshift	TGA	41	TRUE	Bacteria;Gammaproteobacteria;Gammaproteobacteria;Alteromonadales;Pseudoalteromonadaceae;Pseudoalteromonas;Pseudoalteromonas prydzensis;Pseudoalteromonas prydzensis ACAM 620
GCF_003994465.1	frameshift	TGA	48	TRUE	Bacteria;Firmicutes;Bacillota;Bacilli;Bacillales;Paenibacillaceae;Paenibacillus;Paenibacillus zeisoli
GCF_004363965.1	frameshift	TGA	40.5	TRUE	Bacteria;Firmicutes;Bacillota;Bacilli;Bacillales;Listeriaceae;Listeria;Listeria rocourtiae
GCF_002286955.1	frameshift	TGA	52.5	TRUE	Bacteria;Gammaproteobacteria;Gammaproteobacteria;Oceanospirillales;Halomonadaceae;Halomonas;Halomonas humidisoli
GCF_021391435.1	frameshift	TGA	60	TRUE	Bacteria;Gammaproteobacteria;Gammaproteobacteria;Pseudomonadales;Pseudomonadaceae;Pseudomonas;Pseudomonas sivasensis
GCF_008120875.1	frameshift	TGA	52	TRUE	Bacteria;Gammaproteobacteria;Gammaproteobacteria;Cellvibrionales;Cellvibrionaceae;Cellvibrio;Cellvibrio japonicus
GCF_003600795.1	frameshift	TGA	36.5	TRUE	Bacteria;Firmicutes;Bacillota;Bacilli;Bacillales;Bacillaceae;Priestia;Priestia filamentosa
GCF_900636765.1	no frameshift	NA	49.5	TRUE	Bacteria;Betaproteobacteria;Betaproteobacteria;Neisseriales;Neisseriaceae;Neisseria;Neisseria canis
GCF_900454895.1	frameshift	TGA	36	TRUE	Bacteria;Gammaproteobacteria;Gammaproteobacteria;Pasteurellales;Pasteurellaceae;Phocoenobacter;Phocoenobacter uteri
GCF_016772275.1	frameshift	TGA	36	TRUE	Bacteria;Firmicutes;Bacillota;Bacilli;Bacillales;Bacillaceae;Heyndrickxia;Heyndrickxia vini
GCF_003172975.1	frameshift	TGA	43.5	TRUE	Bacteria;Firmicutes;Bacillota;Bacilli;Lactobacillales;Streptococcaceae;Streptococcus;Streptococcus sobrinus
GCF_016406105.1	frameshift	TGA	54.5	TRUE	Bacteria;Firmicutes;Bacillota;Bacilli;Bacillales;Paenibacillaceae;Brevibacillus;Brevibacillus composti
GCF_001467615.1	frameshift	TGA	46.5	TRUE	Bacteria;Gammaproteobacteria;Gammaproteobacteria;Legionellales;Legionellaceae;Legionella;Legionella erythra
GCF_013347305.1	frameshift	TGA	47	TRUE	Bacteria;Firmicutes;Bacillota;Bacilli;Bacillales;Paenibacillaceae;Paenibacillus;Paenibacillus barcinonensis
GCF_001043175.1	frameshift	TGA	54	TRUE	Bacteria;Gammaproteobacteria;Gammaproteobacteria;Pseudomonadales;Marinobacteraceae;Marinobacter;Marinobacter psychrophilus
GCF_003963515.1	frameshift	TGA	56	TRUE	Bacteria;Firmicutes;Bacillota;Bacilli;Bacillales;Paenibacillaceae;Brevibacillus;Brevibacillus marinus
GCF_900104915.1	frameshift	TGA	61	TRUE	Bacteria;Gammaproteobacteria;Gammaproteobacteria;Pseudomonadales;Pseudomonadaceae;Pseudomonas;Pseudomonas fluorescens group;Pseudomonas cedrina
GCF_003515685.1	frameshift	TGA	44	TRUE	Bacteria;Firmicutes;Bacillota;Bacilli;Bacillales;Bacillaceae;Neobacillus;Neobacillus notoginsengisoli
GCF_016865555.1	frameshift	TGA	59	TRUE	Bacteria;Gammaproteobacteria;Gammaproteobacteria;Pseudomonadales;Pseudomonadaceae;Pseudomonas;Pseudomonas arcuscaelestis
GCF_001687625.2	frameshift	TGA	47	TRUE	Bacteria;Firmicutes;Bacillota;Bacilli;Bacillales;Planococcaceae;Planococcus;Planococcus maritimus
GCF_003605645.1	frameshift	TGA	42.5	TRUE	Bacteria;Gammaproteobacteria;Gammaproteobacteria;Vibrionales;Vibrionaceae;Vibrio;Vibrio sinensis
GCF_002019605.1	frameshift	TGA	37	TRUE	Bacteria;Firmicutes;Bacillota;Bacilli;Bacillales;Bacillaceae;Alkalihalobacterium;Alkalihalobacterium alkalinitrilicum
GCF_026805325.1	frameshift	TGA	36.5	TRUE	Bacteria;Firmicutes;Bacillota;Bacilli;Bacillales;Bacillaceae;Natronobacillus;Natronobacillus azotifigens
GCF_011064285.1	frameshift	TGA	43	TRUE	Bacteria;Gammaproteobacteria;Gammaproteobacteria;Vibrionales;Vibrionaceae;Vibrio;Vibrio ziniensis
GCF_000412675.1	frameshift	TGA	62.5	TRUE	Bacteria;Gammaproteobacteria;Gammaproteobacteria;Pseudomonadales;Pseudomonadaceae;Pseudomonas;Pseudomonas putida group;Pseudomonas putida;Pseudomonas putida NBRC 14164
GCF_003586265.1	frameshift	TGA	60	TRUE	Bacteria;Gammaproteobacteria;Gammaproteobacteria;Pseudomonadales;Pseudomonadaceae;Pseudomonas;Pseudomonas jilinensis
GCF_014054885.1	no frameshift	NA	48.5	TRUE	Bacteria;Betaproteobacteria;Betaproteobacteria;Neisseriales;Neisseriaceae;Neisseria;Neisseria wadsworthii
GCF_002749895.1	frameshift	TGA	43.5	TRUE	Bacteria;Gammaproteobacteria;Gammaproteobacteria;Vibrionales;Vibrionaceae;Vibrio;Vibrio fujianensis
GCF_007991495.1	frameshift	TGA	43	TRUE	Bacteria;Firmicutes;Bacillota;Bacilli;Bacillales;Planococcaceae;Sporosarcina;Sporosarcina luteola
GCF_000372805.1	frameshift	TGA	54.5	TRUE	Bacteria;Gammaproteobacteria;Gammaproteobacteria;Pseudomonadales;Marinobacteraceae;Marinobacter;Marinobacter gelidimuriae
GCF_021601625.1	frameshift	TGA	60.5	TRUE	Bacteria;Gammaproteobacteria;Gammaproteobacteria;Pseudomonadales;Pseudomonadaceae;Pseudomonas;Pseudomonas fluorescens group;Pseudomonas paraglycinae
GCF_000686905.1	frameshift	TGA	43	TRUE	Bacteria;Gammaproteobacteria;Gammaproteobacteria;Oceanospirillales;Oceanospirillaceae;Marinospirillum;Marinospirillum insulare;Marinospirillum insulare DSM 21763
GCF_002954725.1	frameshift	TGA	39.5	TRUE	Bacteria;Gammaproteobacteria;Gammaproteobacteria;Vibrionales;Vibrionaceae;Photobacterium;Photobacterium phosphoreum
GCF_001550135.1	frameshift	TGA	41.5	TRUE	Bacteria;Gammaproteobacteria;Gammaproteobacteria;Alteromonadales;Pseudoalteromonadaceae;Pseudoalteromonas;Pseudoalteromonas shioyasakiensis
GCF_022343725.1	frameshift	TGA	42	TRUE	Bacteria;Firmicutes;Bacillota;Bacilli;Bacillales;Staphylococcaceae;Macrococcus;Macrococcus brunensis
GCF_018917425.1	frameshift	TGA	37.5	TRUE	Bacteria;Firmicutes;Bacillota;Bacilli;Bacillales;Bacillaceae;Caldibacillus;Caldibacillus hisashii
GCF_003987355.1	frameshift	TGA	49	TRUE	Bacteria;Gammaproteobacteria;Gammaproteobacteria;Alteromonadales;Idiomarinaceae;Pseudidiomarina;Pseudidiomarina aestuarii
GCF_025397885.1	frameshift	TGA	58.5	TRUE	Bacteria;Gammaproteobacteria;Gammaproteobacteria;Pseudomonadales;Pseudomonadaceae;Pseudomonas;Pseudomonas iridis
GCF_024347455.1	frameshift	TGA	43.5	TRUE	Bacteria;Gammaproteobacteria;Gammaproteobacteria;Vibrionales;Vibrionaceae;Vibrio;Vibrio echinoideorum
GCF_900110265.1	frameshift	TGA	56.5	TRUE	Bacteria;Gammaproteobacteria;Gammaproteobacteria;Oceanospirillales;Halomonadaceae;Halomonas;Halomonas aquamarina
GCF_003269955.1	frameshift	TGA	36.5	TRUE	Bacteria;Firmicutes;Bacillota;Bacilli;Bacillales;Bacillaceae;Priestia;Priestia endophytica
GCF_003318295.1	frameshift	TGA	37	TRUE	Bacteria;Firmicutes;Bacillota;Bacilli;Bacillales;Bacillaceae;Bacillus;Bacillus taeanensis
GCF_900460215.1	frameshift	TGA	48.5	TRUE	Bacteria;Gammaproteobacteria;Gammaproteobacteria;Cardiobacteriales;Cardiobacteriaceae;Suttonella;Suttonella indologenes
GCF_000377745.1	frameshift	TGA	51	TRUE	Bacteria;Gammaproteobacteria;Gammaproteobacteria;Cellvibrionales;Cellvibrionaceae;Gilvimarinus;Gilvimarinus chinensis;Gilvimarinus chinensis DSM 19667
GCF_003987315.1	frameshift	TGA	49.5	TRUE	Bacteria;Gammaproteobacteria;Gammaproteobacteria;Alteromonadales;Idiomarinaceae;Aliidiomarina;Aliidiomarina haloalkalitolerans
GCF_019139795.1	frameshift	TGA	60	TRUE	Bacteria;Gammaproteobacteria;Gammaproteobacteria;Pseudomonadales;Pseudomonadaceae;Pseudomonas;Pseudomonas azerbaijanoriens
GCF_017599345.1	frameshift	TGA	36.5	TRUE	Bacteria;Firmicutes;Bacillota;Bacilli;Bacillales;Bacillaceae;Gracilibacillus;Gracilibacillus suaedae
GCF_002355475.1	frameshift	TGA	65.5	TRUE	Bacteria;Gammaproteobacteria;Gammaproteobacteria;Pseudomonadales;Pseudomonadaceae;Pseudomonas;Pseudomonas aeruginosa group;Pseudomonas oleovorans/pseudoalcaligenes group;Pseudomonas furukawaii
GCF_003352185.1	frameshift	TGA	60.5	TRUE	Bacteria;Gammaproteobacteria;Gammaproteobacteria;Pseudomonadales;Pseudomonadaceae;Pseudomonas;Pseudomonas kribbensis
GCF_900101415.1	frameshift	TGA	60.5	TRUE	Bacteria;Gammaproteobacteria;Gammaproteobacteria;Pseudomonadales;Pseudomonadaceae;Pseudomonas;Pseudomonas fluorescens group;Pseudomonas koreensis
GCF_013112225.1	frameshift	TGA	55.5	TRUE	Bacteria;Gammaproteobacteria;Gammaproteobacteria;Oceanospirillales;Halomonadaceae;Halomonas;Halomonas azerica
GCF_900104235.1	frameshift	TGA	38.5	TRUE	Bacteria;Firmicutes;Bacillota;Bacilli;Lactobacillales;Streptococcaceae;Streptococcus;Streptococcus henryi
GCF_000829515.1	frameshift	TGA	41	TRUE	Bacteria;Firmicutes;Bacillota;Bacilli;Bacillales;Planococcaceae;Jeotgalibacillus;Jeotgalibacillus campisalis
GCF_002934685.1	frameshift	TGA	59.5	TRUE	Bacteria;Gammaproteobacteria;Gammaproteobacteria;Pseudomonadales;Pseudomonadaceae;Pseudomonas;Pseudomonas bohemica
GCF_000214595.1	frameshift	TGA	43.5	TRUE	Bacteria;Gammaproteobacteria;Gammaproteobacteria;Thiotrichales;Piscirickettsiaceae;Methylophaga;Methylophaga aminisulfidivorans;Methylophaga aminisulfidivorans MP
GCF_000585395.1	frameshift	TGA	52.5	TRUE	Bacteria;Firmicutes;Bacillota;Bacilli;Bacillales;Paenibacillaceae;Saccharibacillus;Saccharibacillus sacchari;Saccharibacillus sacchari DSM 19268
GCF_903886475.1	frameshift	TGA	39	TRUE	Bacteria;Firmicutes;Bacillota;Bacilli;Lactobacillales;Streptococcaceae;Streptococcus;Streptococcus thermophilus
GCF_900166965.1	frameshift	TGA	39	TRUE	Bacteria;Gammaproteobacteria;Gammaproteobacteria;Vibrionales;Vibrionaceae;Photobacterium;Photobacterium piscicola
GCF_014192475.1	frameshift	TGA	53	TRUE	Bacteria;Gammaproteobacteria;Gammaproteobacteria;Cellvibrionales;Cellvibrionaceae;Simiduia;Simiduia aestuariiviva
GCF_002906155.1	frameshift	TGA	59.5	TRUE	Bacteria;Gammaproteobacteria;Gammaproteobacteria;Pseudomonadales;Pseudomonadaceae;Pseudomonas;Pseudomonas laurylsulfativorans
GCF_023283775.1	frameshift	TGA	48	TRUE	Bacteria;Gammaproteobacteria;Gammaproteobacteria;Alteromonadales;Shewanellaceae;Shewanella;Shewanella seohaensis
GCF_900103915.1	frameshift	TGA	37.5	TRUE	Bacteria;Firmicutes;Bacillota;Bacilli;Bacillales;Bacillaceae;Tenuibacillus;Tenuibacillus multivorans
GCF_011043685.1	frameshift	TGA	52.5	TRUE	Bacteria;Firmicutes;Bacillota;Bacilli;Bacillales;Paenibacillaceae;Paenibacillus;Paenibacillus apii
GCF_002356535.2	frameshift	TGA	59.5	TRUE	Bacteria;Gammaproteobacteria;Gammaproteobacteria;Pseudomonadales;Pseudomonadaceae;Pseudomonas;Pseudomonas izuensis
GCF_018343625.1	frameshift	TGA	37	TRUE	Bacteria;Firmicutes;Bacillota;Bacilli;Bacillales;Bacillaceae;Lederbergia;Lederbergia citri
GCF_900450725.1	frameshift	TGA	37	TRUE	Bacteria;Gammaproteobacteria;Gammaproteobacteria;Pasteurellales;Pasteurellaceae;Canicola;Canicola haemoglobinophilus
GCF_018336155.1	frameshift	TGA	59	TRUE	Bacteria;Gammaproteobacteria;Gammaproteobacteria;Pseudomonadales;Pseudomonadaceae;Pseudomonas;Pseudomonas fluorescens group;Pseudomonas rustica
GCF_020810675.1	frameshift	TGA	36.5	TRUE	Bacteria;Gammaproteobacteria;Gammaproteobacteria;Pasteurellales;Pasteurellaceae;Pasteurella;Pasteurella canis
GCF_004798935.1	frameshift	TGA	43	TRUE	Bacteria;Gammaproteobacteria;Gammaproteobacteria;Alteromonadales;Alteromonadaceae;Ningiella;Ningiella ruwaisensis
GCF_016890225.1	frameshift	TGA	36	TRUE	Bacteria;Firmicutes;Bacillota;Bacilli;Bacillales;Bacillaceae;Bacillus;Bacillus suaedaesalsae
GCF_005876855.1	frameshift	TGA	65.5	TRUE	Bacteria;Gammaproteobacteria;Gammaproteobacteria;Pseudomonadales;Pseudomonadaceae;Stutzerimonas;[Pseudomonas] nosocomialis
GCF_005869875.1	frameshift	TGA	52	TRUE	Bacteria;Firmicutes;Bacillota;Bacilli;Bacillales;Paenibacillaceae;Paenibacillus;Paenibacillus pinistramenti
GCF_008795985.1	frameshift	TGA	57.5	TRUE	Bacteria;Gammaproteobacteria;Gammaproteobacteria;Pseudomonadales;Marinobacteraceae;Marinobacter;Marinobacter halotolerans
GCF_014268595.2	frameshift	TGA	60	TRUE	Bacteria;Gammaproteobacteria;Gammaproteobacteria;Pseudomonadales;Pseudomonadaceae;Pseudomonas;Pseudomonas hamedanensis
GCF_004682055.1	frameshift	TGA	60.5	TRUE	Bacteria;Gammaproteobacteria;Gammaproteobacteria;Pseudomonadales;Pseudomonadaceae;Pseudomonas;Pseudomonas kairouanensis
GCF_004327275.1	frameshift	TGA	62	TRUE	Bacteria;Gammaproteobacteria;Gammaproteobacteria;Pseudomonadales;Pseudomonadaceae;Pseudomonas;Pseudomonas daroniae
GCF_900103345.1	frameshift	TGA	61	TRUE	Bacteria;Gammaproteobacteria;Gammaproteobacteria;Pseudomonadales;Pseudomonadaceae;Pseudomonas;Pseudomonas fluorescens group;Pseudomonas azotoformans
GCF_000378145.1	frameshift	TGA	50.5	TRUE	Bacteria;Firmicutes;Bacillota;Bacilli;Bacillales;Paenibacillaceae;Saccharibacillus;Saccharibacillus kuerlensis;Saccharibacillus kuerlensis DSM 22868
GCF_005144735.1	frameshift	TGA	62	TRUE	Bacteria;Gammaproteobacteria;Gammaproteobacteria;Oceanospirillales;Halomonadaceae;Cobetia;Cobetia marina
GCF_022234545.1	frameshift	TGA	54	TRUE	Bacteria;Firmicutes;Bacillota;Bacilli;Bacillales;Paenibacillaceae;Paenibacillus;Paenibacillus piscarius
GCF_000612505.1	frameshift	TGA	52.5	TRUE	Bacteria;Firmicutes;Bacillota;Bacilli;Bacillales;Paenibacillaceae;Paenibacillus;Paenibacillus sabinae;Paenibacillus sabinae T27
GCF_002019645.1	frameshift	TGA	36.5	TRUE	Bacteria;Firmicutes;Bacillota;Bacilli;Bacillales;Bacillaceae;Litchfieldia;Litchfieldia alkalitelluris
GCF_013282215.1	frameshift	TGA	54	TRUE	Bacteria;Firmicutes;Bacillota;Bacilli;Bacillales;Thermoactinomycetaceae;Kroppenstedtia;Kroppenstedtia eburnea
GCF_023703465.1	no frameshift	NA	46	TRUE	Bacteria;Gammaproteobacteria;Gammaproteobacteria;Vibrionales;Vibrionaceae;Echinimonas;Echinimonas agarilytica
GCF_900177775.1	frameshift	TGA	49	TRUE	Bacteria;Gammaproteobacteria;Gammaproteobacteria;Alteromonadales;Idiomarinaceae;Pseudidiomarina;Pseudidiomarina planktonica
GCF_900103795.1	frameshift	TGA	59.5	TRUE	Bacteria;Gammaproteobacteria;Gammaproteobacteria;Pseudomonadales;Pseudomonadaceae;Pseudomonas;Pseudomonas antarctica
GCF_008973665.1	frameshift	TGA	54	TRUE	Bacteria;Firmicutes;Bacillota;Bacilli;Bacillales;Paenibacillaceae;Paenibacillus;Paenibacillus tengchongensis
GCF_013433315.1	frameshift	TGA	59	TRUE	Bacteria;Gammaproteobacteria;Gammaproteobacteria;Pseudomonadales;Pseudomonadaceae;Pseudomonas;Pseudomonas fluorescens group;Pseudomonas crudilactis
GCF_022870865.1	no frameshift	NA	53.5	TRUE	Bacteria;Betaproteobacteria;Betaproteobacteria;Neisseriales;Neisseriaceae;Uruburuella;Uruburuella testudinis
GCF_900105115.1	frameshift	TGA	59.5	TRUE	Bacteria;Gammaproteobacteria;Gammaproteobacteria;Pseudomonadales;Pseudomonadaceae;Pseudomonas;Pseudomonas mohnii
GCF_009296165.1	frameshift	TGA	59.5	TRUE	Bacteria;Gammaproteobacteria;Gammaproteobacteria;Pseudomonadales;Pseudomonadaceae;Pseudomonas;Pseudomonas kitaguniensis
GCF_021236965.1	frameshift	TGA	38.5	TRUE	Bacteria;Gammaproteobacteria;Gammaproteobacteria;Vibrionales;Vibrionaceae;Photobacterium;Photobacterium carnosum
GCF_900105355.1	frameshift	TGA	60	TRUE	Bacteria;Gammaproteobacteria;Gammaproteobacteria;Pseudomonadales;Pseudomonadaceae;Pseudomonas;Pseudomonas aeruginosa group;Pseudomonas anguilliseptica
GCF_012033695.1	frameshift	TGA	59.5	TRUE	Bacteria;Gammaproteobacteria;Gammaproteobacteria;Pseudomonadales;Pseudomonadaceae;Pseudomonas;Pseudomonas quercus
GCF_900105975.1	frameshift	TGA	60.5	TRUE	Bacteria;Gammaproteobacteria;Gammaproteobacteria;Pseudomonadales;Pseudomonadaceae;Pseudomonas;Pseudomonas palleroniana
GCF_014268455.2	frameshift	TGA	60.5	TRUE	Bacteria;Gammaproteobacteria;Gammaproteobacteria;Pseudomonadales;Pseudomonadaceae;Pseudomonas;Pseudomonas shahriarae
GCF_900380485.1	frameshift	TGA	46.5	TRUE	Bacteria;Gammaproteobacteria;Gammaproteobacteria;Alteromonadales;Shewanellaceae;Shewanella;Shewanella algidipiscicola
GCF_013385965.1	frameshift	TGA	60	TRUE	Bacteria;Gammaproteobacteria;Gammaproteobacteria;Pseudomonadales;Pseudomonadaceae;Pseudomonas;Pseudomonas edaphica
GCF_014322885.1	frameshift	TGA	42	TRUE	Bacteria;Firmicutes;Bacillota;Bacilli;Bacillales;Listeriaceae;Listeria;Listeria grandensis
GCF_019145355.1	frameshift	TGA	60.5	TRUE	Bacteria;Gammaproteobacteria;Gammaproteobacteria;Pseudomonadales;Pseudomonadaceae;Pseudomonas;Pseudomonas azadiae
GCF_002844535.1	frameshift	TGA	38.5	TRUE	Bacteria;Firmicutes;Bacillota;Bacilli;Bacillales;Bacillaceae;Halalkalibacillus;Halalkalibacillus sediminis
GCF_900289175.1	frameshift	TGA	44.5	TRUE	Bacteria;Firmicutes;Bacillota;Bacilli;Bacillales;Paenibacillaceae;Paenibacillus;Paenibacillus faecalis
GCF_000430625.1	frameshift	TGA	45	TRUE	Bacteria;Firmicutes;Bacillota;Bacilli;Bacillales;Paenibacillaceae;Aneurinibacillus group;Aneurinibacillus;Aneurinibacillus terranovensis;Aneurinibacillus terranovensis DSM 18919
GCF_900445245.1	no frameshift	NA	45.5	TRUE	Bacteria;Betaproteobacteria;Betaproteobacteria;Neisseriales;Neisseriaceae;Alysiella;Alysiella crassa
GCF_008692035.1	frameshift	TGA	61	TRUE	Bacteria;Gammaproteobacteria;Gammaproteobacteria;Pseudomonadales;Pseudomonadaceae;Pseudomonas;Pseudomonas fluorescens group;Pseudomonas marginalis
GCF_014636635.1	frameshift	TGA	45.5	TRUE	Bacteria;Gammaproteobacteria;Gammaproteobacteria;Oceanospirillales;Alcanivoracaceae;Marinicella;Marinicella pacifica
GCF_900459355.1	frameshift	TGA	41.5	TRUE	Bacteria;Firmicutes;Bacillota;Bacilli;Lactobacillales;Streptococcaceae;Streptococcus;Streptococcus parasanguinis
GCF_004366735.1	frameshift	TGA	57.5	TRUE	Bacteria;Gammaproteobacteria;Gammaproteobacteria;Chromatiales;Thioalkalispiraceae;Thiohalophilus;Thiohalophilus thiocyanatoxydans
GCF_024072275.1	frameshift	TGA	60	TRUE	Bacteria;Gammaproteobacteria;Gammaproteobacteria;Pseudomonadales;Pseudomonadaceae;Pseudomonas;Pseudomonas siliginis
GCF_010994085.1	frameshift	TGA	36.5	TRUE	Bacteria;Firmicutes;Bacillota;Bacilli;Bacillales;Bacillaceae;Gracilibacillus;Gracilibacillus saliphilus
GCF_003854965.1	frameshift	TGA	52	TRUE	Bacteria;Firmicutes;Bacillota;Bacilli;Bacillales;Paenibacillaceae;Paenibacillus;Paenibacillus rhizophilus
GCF_017167965.1	frameshift	TGA	60	TRUE	Bacteria;Gammaproteobacteria;Gammaproteobacteria;Pseudomonadales;Pseudomonadaceae;Pseudomonas;Pseudomonas atacamensis
GCF_002252325.1	frameshift	TGA	43.5	TRUE	Bacteria;Gammaproteobacteria;Gammaproteobacteria;Cardiobacteriales;Ignatzschineriaceae;Wohlfahrtiimonas;Wohlfahrtiimonas chitiniclastica
GCF_005405245.1	frameshift	TGA	41.5	TRUE	Bacteria;Firmicutes;Bacillota;Bacilli;Lactobacillales;Enterococcaceae;Enterococcus;Enterococcus nangangensis
GCF_025706525.1	frameshift	TGA	60	TRUE	Bacteria;Gammaproteobacteria;Gammaproteobacteria;Pseudomonadales;Pseudomonadaceae;Pseudomonas;Pseudomonas mercuritolerans
GCF_011399095.1	frameshift	TGA	53	TRUE	Bacteria;Gammaproteobacteria;Gammaproteobacteria;Oceanospirillales;Halomonadaceae;Halomonas;Halomonas hydrothermalis
GCF_009718825.1	frameshift	TGA	37	TRUE	Bacteria;Firmicutes;Bacillota;Bacilli;Bacillales;Bacillaceae;Terrilactibacillus;Terrilactibacillus tamarindi
GCF_000520715.1	frameshift	TGA	51	TRUE	Bacteria;Firmicutes;Bacillota;Bacilli;Bacillales;Paenibacillaceae;Paenibacillus;Paenibacillus zanthoxyli;Paenibacillus zanthoxyli JH29
GCF_020519665.1	frameshift	TGA	38	TRUE	Bacteria;Firmicutes;Bacillota;Bacilli;Bacillales;Bacillaceae;Bacillus;Bacillus shivajii
GCF_023156285.1	frameshift	TGA	58.5	TRUE	Bacteria;Gammaproteobacteria;Gammaproteobacteria;Pseudomonadales;Marinobacteraceae;Marinobacter;Marinobacter koreensis
GCF_021018765.1	frameshift	TGA	60.5	TRUE	Bacteria;Gammaproteobacteria;Gammaproteobacteria;Pseudomonadales;Pseudomonadaceae;Pseudomonas;Pseudomonas fitomaticsae
GCF_012933385.1	frameshift	TGA	48.5	TRUE	Bacteria;Firmicutes;Bacillota;Bacilli;Bacillales;Paenibacillaceae;Paenibacillus;Paenibacillus lemnae
GCF_018333375.1	frameshift	TGA	53.5	TRUE	Bacteria;Firmicutes;Bacillota;Bacilli;Bacillales;Paenibacillaceae;Paenibacillus;Paenibacillus cookii
GCF_900185615.1	frameshift	TGA	40	TRUE	Bacteria;Gammaproteobacteria;Gammaproteobacteria;Vibrionales;Vibrionaceae;Photobacterium;Photobacterium malacitanum
GCF_003989825.1	frameshift	TGA	55	TRUE	Bacteria;Gammaproteobacteria;Gammaproteobacteria;Oceanospirillales;Halomonadaceae;Halomonas;Halomonas populi
GCF_003259445.1	frameshift	TGA	50	TRUE	Bacteria;Gammaproteobacteria;Gammaproteobacteria;Alteromonadales;Idiomarinaceae;Aliidiomarina;Aliidiomarina maris
GCF_014636215.1	frameshift	TGA	46	TRUE	Bacteria;Gammaproteobacteria;Gammaproteobacteria;Alteromonadales;Alteromonadaceae;Agarivorans;Agarivorans gilvus
GCF_019704535.1	frameshift	TGA	64.5	TRUE	Bacteria;Gammaproteobacteria;Gammaproteobacteria;Pseudomonadales;Pseudomonadaceae;Stutzerimonas;Stutzerimonas stutzeri group;Stutzerimonas stutzeri subgroup;Stutzerimonas stutzeri
GCF_017349355.1	frameshift	TGA	51.5	TRUE	Bacteria;Gammaproteobacteria;Gammaproteobacteria;Thiotrichales;Thiotrichaceae;Thiothrix;Thiothrix fructosivorans
GCF_003007685.1	frameshift	TGA	57	TRUE	Bacteria;Gammaproteobacteria;Gammaproteobacteria;Pseudomonadales;Marinobacteraceae;Marinobacter;Marinobacter halophilus
GCF_002370195.2	frameshift	TGA	36.5	TRUE	Bacteria;Firmicutes;Bacillota;Bacilli;Bacillales;Planococcaceae;Ureibacillus;Ureibacillus thermosphaericus
GCF_003963555.1	frameshift	TGA	39	TRUE	Bacteria;Firmicutes;Bacillota;Bacilli;Lactobacillales;Streptococcaceae;Streptococcus;Streptococcus periodonticum
GCF_900105995.1	frameshift	TGA	59.5	TRUE	Bacteria;Gammaproteobacteria;Gammaproteobacteria;Pseudomonadales;Pseudomonadaceae;Pseudomonas;Pseudomonas pohangensis
GCF_002934665.1	frameshift	TGA	60	TRUE	Bacteria;Gammaproteobacteria;Gammaproteobacteria;Pseudomonadales;Pseudomonadaceae;Pseudomonas;Pseudomonas laurylsulfatiphila
GCF_012070355.1	frameshift	TGA	60	TRUE	Bacteria;Gammaproteobacteria;Gammaproteobacteria;Pseudomonadales;Marinobacteraceae;Marinobacter;Marinobacter daqiaonensis
GCF_001975725.1	frameshift	TGA	61.5	TRUE	Bacteria;Gammaproteobacteria;Gammaproteobacteria;Chromatiales;Ectothiorhodospiraceae;Acidihalobacter;Acidihalobacter ferrooxydans
GCF_007066085.1	frameshift	TGA	53.5	TRUE	Bacteria;Firmicutes;Bacillota;Bacilli;Bacillales;Paenibacillaceae;Paenibacillus;Paenibacillus thiaminolyticus
GCF_004346685.1	frameshift	TGA	46.5	TRUE	Bacteria;Betaproteobacteria;Betaproteobacteria;Nitrosomonadales;Sulfuricellaceae;Sulfurirhabdus;Sulfurirhabdus autotrophica
GCF_011369485.1	frameshift	TGA	59.5	TRUE	Bacteria;Gammaproteobacteria;Gammaproteobacteria;Pseudomonadales;Pseudomonadaceae;Pseudomonas;Pseudomonas fluorescens group;Pseudomonas atagonensis
GCF_900459125.1	frameshift	TGA	38	TRUE	Bacteria;Firmicutes;Bacillota;Bacilli;Lactobacillales;Streptococcaceae;Streptococcus;Streptococcus anginosus group;Streptococcus constellatus
GCF_004345745.1	frameshift	TGA	39.5	TRUE	Bacteria;Gammaproteobacteria;Gammaproteobacteria;Pasteurellales;Pasteurellaceae;Nicoletella;Nicoletella semolina
GCF_900114925.1	frameshift	TGA	59.5	TRUE	Bacteria;Gammaproteobacteria;Gammaproteobacteria;Pseudomonadales;Marinobacteraceae;Marinobacter;Marinobacter pelagius
GCF_009193265.1	frameshift	TGA	56	TRUE	Bacteria;Gammaproteobacteria;Gammaproteobacteria;Pseudomonadales;Marinobacteraceae;Marinobacter;Marinobacter changyiensis
GCF_003710935.1	frameshift	TGA	52	TRUE	Bacteria;Firmicutes;Bacillota;Bacilli;Bacillales;Paenibacillaceae;Brevibacillus;Brevibacillus gelatini
GCF_025792415.1	frameshift	TGA	58.5	TRUE	Bacteria;Gammaproteobacteria;Gammaproteobacteria;Pseudomonadales;Pseudomonadaceae;Pseudomonas;Pseudomonas capsici
GCF_000423125.1	frameshift	TGA	61	TRUE	Bacteria;Gammaproteobacteria;Gammaproteobacteria;Cellvibrionales;Halieaceae;Haliea;Haliea salexigens;Haliea salexigens DSM 19537
GCF_003044065.1	frameshift	TGA	45.5	TRUE	Bacteria;Firmicutes;Bacillota;Bacilli;Bacillales;Bacillaceae;Alkalicoccus;Alkalicoccus saliphilus
GCF_021654775.1	frameshift	TGA	48	TRUE	Bacteria;Firmicutes;Bacillota;Bacilli;Bacillales;Paenibacillaceae;Paenibacillus;Paenibacillus azoreducens
GCF_900104945.1	frameshift	TGA	60.5	TRUE	Bacteria;Gammaproteobacteria;Gammaproteobacteria;Pseudomonadales;Pseudomonadaceae;Halopseudomonas;Halopseudomonas xinjiangensis
GCF_017315345.1	frameshift	TGA	38.5	TRUE	Bacteria;Firmicutes;Bacillota;Bacilli;Lactobacillales;Streptococcaceae;Streptococcus;Streptococcus vaginalis
GCF_000733935.1	no frameshift	NA	51.5	TRUE	Bacteria;Gammaproteobacteria;Gammaproteobacteria;Methylococcales;Methylococcaceae;Methylomarinum;Methylomarinum vadi
GCF_900111555.1	frameshift	TGA	59	TRUE	Bacteria;Gammaproteobacteria;Gammaproteobacteria;Pseudomonadales;Marinobacteraceae;Marinobacter;Marinobacter segnicrescens
GCF_020171805.1	frameshift	TGA	40.5	TRUE	Bacteria;Firmicutes;Bacillota;Bacilli;Bacillales;Bacillaceae;Alkalihalobacillus;Alkalihalobacillus algicola
GCF_014268495.2	frameshift	TGA	60	TRUE	Bacteria;Gammaproteobacteria;Gammaproteobacteria;Pseudomonadales;Pseudomonadaceae;Pseudomonas;Pseudomonas monsensis
GCF_002869505.1	frameshift	TGA	57.5	TRUE	Bacteria;Gammaproteobacteria;Gammaproteobacteria;Cellvibrionales;Halieaceae;Halioglobus;Halioglobus japonicus
GCF_016405625.1	frameshift	TGA	60	TRUE	Bacteria;Gammaproteobacteria;Gammaproteobacteria;Pseudomonadales;Pseudomonadaceae;Pseudomonas;Pseudomonas haemolytica
GCF_000315235.1	frameshift	TGA	51	TRUE	Bacteria;Firmicutes;Bacillota;Bacilli;Bacillales;Paenibacillaceae;Paenibacillus;Paenibacillus popilliae;Paenibacillus popilliae ATCC 14706
GCF_013267695.1	frameshift	TGA	37.5	TRUE	Bacteria;Firmicutes;Bacillota;Bacilli;Lactobacillales;Streptococcaceae;Streptococcus;Streptococcus gallolyticus
GCF_014640815.1	frameshift	TGA	56	TRUE	Bacteria;Gammaproteobacteria;Gammaproteobacteria;Oceanospirillales;Halomonadaceae;Halomonas;Halomonas lutescens
GCF_003208215.1	frameshift	TGA	44	TRUE	Bacteria;Gammaproteobacteria;Gammaproteobacteria;Oceanospirillales;Oceanospirillaceae;Marinomonas;Marinomonas alcarazii
GCF_001753165.1	frameshift	TGA	62	TRUE	Bacteria;Gammaproteobacteria;Gammaproteobacteria;Chromatiales;Ectothiorhodospiraceae;Acidihalobacter;Acidihalobacter aeolianus
GCF_000152885.1	frameshift	TGA	47.5	TRUE	Bacteria;Gammaproteobacteria;Gammaproteobacteria;Alteromonadales;Idiomarinaceae;Idiomarina;Idiomarina baltica;Idiomarina baltica OS145
GCF_002149925.1	frameshift	TGA	42	TRUE	Bacteria;Gammaproteobacteria;Gammaproteobacteria;Thiotrichales;Thiotrichales incertae sedis;Thioflexithrix;Thioflexithrix psekupsensis
GCF_003935525.1	frameshift	TGA	61	TRUE	Bacteria;Gammaproteobacteria;Gammaproteobacteria;Pseudomonadales;Pseudomonadaceae;Pseudomonas;Pseudomonas saudiphocaensis
GCF_018704125.1	frameshift	TGA	62.5	TRUE	Bacteria;Gammaproteobacteria;Gammaproteobacteria;Pseudomonadales;Pseudomonadaceae;Pseudomonas;Pseudomonas boanensis
GCF_000020845.1	frameshift	TGA	38	TRUE	Bacteria;Gammaproteobacteria;Gammaproteobacteria;Vibrionales;Vibrionaceae;Aliivibrio;Aliivibrio fischeri;Aliivibrio fischeri MJ11
GCF_019145375.1	frameshift	TGA	60	TRUE	Bacteria;Gammaproteobacteria;Gammaproteobacteria;Pseudomonadales;Pseudomonadaceae;Pseudomonas;Pseudomonas triticicola
GCF_003202035.1	no frameshift	NA	60.5	TRUE	Bacteria;Betaproteobacteria;Betaproteobacteria;Neisseriales;Chromobacteriaceae;Aquitalea;Aquitalea magnusonii
GCF_900102045.1	frameshift	TGA	59.5	TRUE	Bacteria;Gammaproteobacteria;Gammaproteobacteria;Pseudomonadales;Pseudomonadaceae;Pseudomonas;Pseudomonas moorei
GCF_011397855.1	frameshift	TGA	67	TRUE	Bacteria;Gammaproteobacteria;Gammaproteobacteria;Pseudomonadales;Pseudomonadaceae;Pseudomonas;Pseudomonas otitidis
GCF_021613355.1	frameshift	TGA	41	TRUE	Bacteria;Gammaproteobacteria;Gammaproteobacteria;Alteromonadales;Pseudoalteromonadaceae;Pseudoalteromonas;Pseudoalteromonas mariniglutinosa;Pseudoalteromonas mariniglutinosa NCIMB 1770
GCF_021603585.1	frameshift	TGA	60.5	TRUE	Bacteria;Gammaproteobacteria;Gammaproteobacteria;Pseudomonadales;Pseudomonadaceae;Pseudomonas;Pseudomonas fluorescens group;Pseudomonas sputi
GCF_004360155.1	frameshift	TGA	39.5	TRUE	Bacteria;Gammaproteobacteria;Gammaproteobacteria;Alteromonadales;Alteromonadaceae;Paraglaciecola;Paraglaciecola marina
GCF_900560965.1	frameshift	TGA	63.5	TRUE	Bacteria;Gammaproteobacteria;Gammaproteobacteria;Pseudomonadales;Pseudomonadaceae;Pseudomonas;Pseudomonas fluorescens group;Pseudomonas protegens;Pseudomonas protegens CHA0
GCF_000826105.1	frameshift	TGA	62.5	TRUE	Bacteria;Gammaproteobacteria;Gammaproteobacteria;Pseudomonadales;Pseudomonadaceae;Pseudomonas;Pseudomonas massiliensis
GCF_025402875.1	frameshift	TGA	44.5	TRUE	Bacteria;Gammaproteobacteria;Gammaproteobacteria;Alteromonadales;Shewanellaceae;Shewanella;Shewanella putrefaciens
GCF_014268445.2	frameshift	TGA	59	TRUE	Bacteria;Gammaproteobacteria;Gammaproteobacteria;Pseudomonadales;Pseudomonadaceae;Pseudomonas;Pseudomonas tensinigenes
GCF_000156355.1	frameshift	TGA	46	TRUE	Bacteria;Gammaproteobacteria;Gammaproteobacteria;Thiotrichales;Piscirickettsiaceae;Methylophaga;Methylophaga thiooxydans;Methylophaga thiooxydans DMS010
GCF_900475975.1	frameshift	TGA	37.5	TRUE	Bacteria;Firmicutes;Bacillota;Bacilli;Lactobacillales;Streptococcaceae;Streptococcus;Streptococcus anginosus group;Streptococcus intermedius
GCF_004339085.1	frameshift	TGA	55	TRUE	Bacteria;Gammaproteobacteria;Gammaproteobacteria;Chromatiales;Ectothiorhodospiraceae;Thiogranum;Thiogranum longum
GCF_001552655.1	frameshift	TGA	59	TRUE	Bacteria;Firmicutes;Bacillota;Bacilli;Bacillales;Alicyclobacillaceae;Alicyclobacillus;Alicyclobacillus kakegawensis;Alicyclobacillus kakegawensis NBRC 103104
GCF_004025325.1	frameshift	TGA	48	TRUE	Bacteria;Gammaproteobacteria;Gammaproteobacteria;Alteromonadales;Idiomarinaceae;Pseudidiomarina;Pseudidiomarina gelatinasegens
GCF_016859375.1	frameshift	TGA	53	TRUE	Bacteria;Gammaproteobacteria;Gammaproteobacteria;Oceanospirillales;Halomonadaceae;Halomonas;Halomonas venusta
GCF_000818015.1	frameshift	TGA	64.5	TRUE	Bacteria;Gammaproteobacteria;Gammaproteobacteria;Pseudomonadales;Pseudomonadaceae;Stutzerimonas;Stutzerimonas stutzeri group;Stutzerimonas balearica;Stutzerimonas balearica DSM 6083
GCF_017498075.1	frameshift	TGA	47.5	TRUE	Bacteria;Gammaproteobacteria;Gammaproteobacteria;Moraxellales;Moraxellaceae;Psychrobacter;Psychrobacter halodurans
GCF_000238375.3	frameshift	TGA	41	TRUE	Bacteria;Gammaproteobacteria;Gammaproteobacteria;Alteromonadales;Pseudoalteromonadaceae;Pseudoalteromonas;Pseudoalteromonas citrea
GCF_019145475.1	frameshift	TGA	61	TRUE	Bacteria;Gammaproteobacteria;Gammaproteobacteria;Pseudomonadales;Pseudomonadaceae;Pseudomonas;Pseudomonas botevensis
GCF_013415115.1	frameshift	TGA	53	TRUE	Bacteria;Gammaproteobacteria;Gammaproteobacteria;Oceanospirillales;Halomonadaceae;Halomonas;Halomonas zhaodongensis
GCF_024346755.1	frameshift	TGA	45.5	TRUE	Bacteria;Gammaproteobacteria;Gammaproteobacteria;Vibrionales;Vibrionaceae;Vibrio;Vibrio aerogenes
GCF_000521805.1	frameshift	TGA	41	TRUE	Bacteria;Gammaproteobacteria;Gammaproteobacteria;Oceanospirillales;Oceanospirillaceae;Marinomonas;Marinomonas ushuaiensis;Marinomonas ushuaiensis DSM 15871
GCF_017086365.1	frameshift	TGA	49.5	TRUE	Bacteria;Firmicutes;Bacillota;Bacilli;Bacillales;Paenibacillaceae;Paenibacillus;Paenibacillus tianjinensis
GCF_000423765.1	frameshift	TGA	41	TRUE	Bacteria;Firmicutes;Bacillota;Bacilli;Lactobacillales;Streptococcaceae;Streptococcus;Streptococcus porci;Streptococcus porci DSM 23759
GCF_001594225.2	frameshift	TGA	60.5	TRUE	Bacteria;Gammaproteobacteria;Gammaproteobacteria;Pseudomonadales;Pseudomonadaceae;Pseudomonas;Pseudomonas glycinae
GCF_002806975.1	frameshift	TGA	56	TRUE	Bacteria;Gammaproteobacteria;Gammaproteobacteria;Pseudomonadales;Marinobacteraceae;Marinobacter;Marinobacter aromaticivorans
GCF_900100795.1	frameshift	TGA	59.5	TRUE	Bacteria;Gammaproteobacteria;Gammaproteobacteria;Pseudomonadales;Pseudomonadaceae;Pseudomonas;Pseudomonas abietaniphila
GCF_000146165.2	frameshift	TGA	46	TRUE	Bacteria;Gammaproteobacteria;Gammaproteobacteria;Alteromonadales;Shewanellaceae;Shewanella;Shewanella oneidensis;Shewanella oneidensis MR-1
GCF_001280595.1	frameshift	TGA	46	TRUE	Bacteria;Firmicutes;Bacillota;Bacilli;Bacillales;Paenibacillaceae;Paenibacillus;Paenibacillus xylanivorans
GCF_014268585.2	frameshift	TGA	60	TRUE	Bacteria;Gammaproteobacteria;Gammaproteobacteria;Pseudomonadales;Pseudomonadaceae;Pseudomonas;Pseudomonas iranensis
GCF_000775595.1	frameshift	TGA	43	TRUE	Bacteria;Firmicutes;Bacillota;Bacilli;Bacillales;Bacillaceae;Pontibacillus;Pontibacillus halophilus;Pontibacillus halophilus JSM 076056 = DSM 19796
GCF_000620085.1	no frameshift	NA	55	TRUE	Bacteria;Gammaproteobacteria;Gammaproteobacteria;Oceanospirillales;Oceanospirillaceae;Marinobacterium;Marinobacterium jannaschii;Marinobacterium jannaschii DSM 6295
GCF_008632335.1	frameshift	TGA	66	TRUE	Bacteria;Gammaproteobacteria;Gammaproteobacteria;Chromatiales;Chromatiaceae;Thiohalocapsa;Thiohalocapsa marina
GCF_001636015.1	frameshift	TGA	45.5	TRUE	Bacteria;Gammaproteobacteria;Gammaproteobacteria;Moraxellales;Moraxellaceae;Moraxella;Moraxella ovis
GCF_018474025.1	frameshift	TGA	48	TRUE	Bacteria;Gammaproteobacteria;Gammaproteobacteria;Alteromonadales;Alteromonadaceae;Alteromonas/Salinimonas group;Alteromonas;Alteromonas oceanisediminis
GCF_000153125.2	frameshift	TGA	57.5	TRUE	Bacteria;Gammaproteobacteria;Gammaproteobacteria;Cellvibrionales;Halieaceae;Congregibacter;Congregibacter litoralis;Congregibacter litoralis KT71
GCF_015461835.1	frameshift	TGA	59	TRUE	Bacteria;Gammaproteobacteria;Gammaproteobacteria;Pseudomonadales;Pseudomonadaceae;Pseudomonas;Pseudomonas fluorescens group;Pseudomonas neuropathica
GCF_024494545.1	frameshift	TGA	38.5	TRUE	Bacteria;Gammaproteobacteria;Gammaproteobacteria;Vibrionales;Vibrionaceae;Photobacterium;Photobacterium toruni
GCF_001439735.1	frameshift	TGA	59.5	TRUE	Bacteria;Gammaproteobacteria;Gammaproteobacteria;Pseudomonadales;Pseudomonadaceae;Pseudomonas;Pseudomonas paralactis
GCF_001375675.1	frameshift	TGA	35.5	TRUE	Bacteria;Firmicutes;Bacillota;Bacilli;Bacillales;Bacillaceae;Massilibacterium;Massilibacterium senegalense
GCF_902858935.1	frameshift	TGA	40	TRUE	Bacteria;Firmicutes;Bacillota;Bacilli;Lactobacillales;Streptococcaceae;Streptococcus;Streptococcus salivarius
GCF_021602345.1	frameshift	TGA	60.5	TRUE	Bacteria;Gammaproteobacteria;Gammaproteobacteria;Pseudomonadales;Pseudomonadaceae;Pseudomonas;Pseudomonas fluorescens group;Pseudomonas pharyngis
GCF_013347265.1	frameshift	TGA	50.5	TRUE	Bacteria;Firmicutes;Bacillota;Bacilli;Bacillales;Paenibacillaceae;Paenibacillus;Paenibacillus cellulosilyticus
GCF_900459215.1	frameshift	TGA	42	TRUE	Bacteria;Firmicutes;Bacillota;Bacilli;Lactobacillales;Streptococcaceae;Streptococcus;Streptococcus criceti
GCF_000331575.1	frameshift	TGA	36	TRUE	Bacteria;Firmicutes;Bacillota;Bacilli;Bacillales;Bacillaceae;Calidifontibacillus/Schinkia group;Calidifontibacillus;Calidifontibacillus oryziterrae
GCF_014836645.1	frameshift	TGA	39.5	TRUE	Bacteria;Firmicutes;Bacillota;Bacilli;Bacillales;Bacillaceae;Fictibacillus;Fictibacillus norfolkensis
GCF_000525855.1	frameshift	TGA	42	TRUE	Bacteria;Firmicutes;Bacillota;Bacilli;Bacillales;Listeriaceae;Listeria;Listeria cornellensis;Listeria cornellensis FSL F6-0969
GCF_001421015.2	frameshift	TGA	47	TRUE	Bacteria;Firmicutes;Bacillota;Bacilli;Bacillales;Paenibacillaceae;Paenibacillus;Paenibacillus bovis
GCF_900099645.1	frameshift	TGA	59.5	TRUE	Bacteria;Gammaproteobacteria;Gammaproteobacteria;Pseudomonadales;Pseudomonadaceae;Pseudomonas;Pseudomonas peli
GCF_001514495.1	frameshift	TGA	46.5	TRUE	Bacteria;Firmicutes;Bacillota;Bacilli;Bacillales;Paenibacillaceae;Paenibacillus;Paenibacillus pabuli;Paenibacillus pabuli NBRC 13638
GCF_900445015.1	frameshift	TGA	40	TRUE	Bacteria;Gammaproteobacteria;Gammaproteobacteria;Pasteurellales;Pasteurellaceae;Actinobacillus;Actinobacillus ureae
GCF_001720395.1	frameshift	TGA	40	TRUE	Bacteria;Gammaproteobacteria;Gammaproteobacteria;Thiotrichales;Piscirickettsiaceae;Piscirickettsia;Piscirickettsia litoralis
GCF_005938385.1	frameshift	TGA	53.5	TRUE	Bacteria;Firmicutes;Bacillota;Bacilli;Bacillales;Paenibacillaceae;Paenibacillus;Paenibacillus mesophilus
GCF_000260965.1	frameshift	TGA	48	TRUE	Bacteria;Gammaproteobacteria;Gammaproteobacteria;Thiotrichales;Piscirickettsiaceae;Methylophaga;Methylophaga frappieri
GCF_007786215.1	frameshift	TGA	57.5	TRUE	Bacteria;Gammaproteobacteria;Gammaproteobacteria;Oceanospirillales;Halomonadaceae;Cobetia;Cobetia crustatorum
GCF_000192865.1	frameshift	TGA	44	TRUE	Bacteria;Gammaproteobacteria;Gammaproteobacteria;Oceanospirillales;Oceanospirillaceae;Marinomonas;Marinomonas mediterranea;Marinomonas mediterranea MMB-1
GCF_014646575.1	frameshift	TGA	62.5	TRUE	Bacteria;Gammaproteobacteria;Gammaproteobacteria;Pseudomonadales;Pseudomonadaceae;Halopseudomonas;Halopseudomonas pertucinogena group;Halopseudomonas pertucinogena
GCF_026427595.1	frameshift	TGA	44	TRUE	Bacteria;Gammaproteobacteria;Gammaproteobacteria;Alteromonadales;Alteromonadaceae;Alkalimarinus;Alkalimarinus sediminis
GCF_024259515.1	frameshift	TGA	37.5	TRUE	Bacteria;Firmicutes;Bacillota;Bacilli;Bacillales;Bacillaceae;Salirhabdus;Salirhabdus salicampi
GCF_003259175.1	frameshift	TGA	44.5	TRUE	Bacteria;Gammaproteobacteria;Gammaproteobacteria;Oceanospirillales;Oceanospirillaceae;Marinomonas;Marinomonas shanghaiensis
GCF_004920405.1	frameshift	TGA	59	TRUE	Bacteria;Gammaproteobacteria;Gammaproteobacteria;Pseudomonadales;Pseudomonadaceae;Pseudomonas;Pseudomonas leptonychotis
GCF_008803015.1	frameshift	TGA	41	TRUE	Bacteria;Firmicutes;Bacillota;Bacilli;Lactobacillales;Streptococcaceae;Streptococcus;Streptococcus ratti
GCF_003696365.1	frameshift	TGA	59.5	TRUE	Bacteria;Gammaproteobacteria;Gammaproteobacteria;Pseudomonadales;Pseudomonadaceae;Stutzerimonas;[Pseudomonas] zhaodongensis
GCF_007671655.1	frameshift	TGA	55	TRUE	Bacteria;Gammaproteobacteria;Gammaproteobacteria;Pseudomonadales;Marinobacteraceae;Marinobacter;Marinobacter piscensis
GCF_018617875.1	no frameshift	NA	48.5	TRUE	Bacteria;Firmicutes;Bacillota;Bacilli;Bacillales;Bacillales incertae sedis;Bacillales Family XII. Incertae Sedis;Exiguobacterium;Exiguobacterium algae
GCF_000971985.1	frameshift	TGA	46.5	TRUE	Bacteria;Firmicutes;Bacillota;Bacilli;Bacillales;Paenibacillaceae;Paenibacillus;Paenibacillus dauci
GCF_010994165.1	frameshift	TGA	65	TRUE	Bacteria;Gammaproteobacteria;Gammaproteobacteria;Pseudomonadales;Pseudomonadaceae;Pseudomonas;Pseudomonas nitritireducens
GCF_019904155.1	frameshift	TGA	53.5	TRUE	Bacteria;Firmicutes;Bacillota;Bacilli;Bacillales;Paenibacillaceae;Paenibacillus;Paenibacillus sinensis
GCF_002009015.1	frameshift	TGA	57	TRUE	Bacteria;Gammaproteobacteria;Gammaproteobacteria;Cellvibrionales;Microbulbiferaceae;Microbulbifer;Microbulbifer mangrovi
GCF_013820765.1	frameshift	TGA	42	TRUE	Bacteria;Firmicutes;Bacillota;Bacilli;Bacillales;Listeriaceae;Listeria;Listeria rustica
GCF_000275725.1	frameshift	TGA	60	TRUE	Bacteria;Gammaproteobacteria;Gammaproteobacteria;Oceanospirillales;Halomonadaceae;Halomonas;Halomonas stevensii;Halomonas stevensii S18214
GCF_013386885.1	frameshift	TGA	60	TRUE	Bacteria;Gammaproteobacteria;Gammaproteobacteria;Pseudomonadales;Pseudomonadaceae;Pseudomonas;Pseudomonas salomonii
GCF_012911865.1	frameshift	TGA	55.5	TRUE	Bacteria;Gammaproteobacteria;Gammaproteobacteria;Alteromonadales;Shewanellaceae;Shewanella;Shewanella salipaludis
GCF_014863585.1	frameshift	TGA	60.5	TRUE	Bacteria;Gammaproteobacteria;Gammaproteobacteria;Pseudomonadales;Pseudomonadaceae;Pseudomonas;Pseudomonas gozinkensis
GCF_003710915.1	frameshift	TGA	49	TRUE	Bacteria;Firmicutes;Bacillota;Bacilli;Bacillales;Paenibacillaceae;Brevibacillus;Brevibacillus invocatus
GCF_000214825.1	frameshift	TGA	47	TRUE	Bacteria;Gammaproteobacteria;Gammaproteobacteria;Thiotrichales;Piscirickettsiaceae;Thiomicrospira;Thiomicrospira cyclica;Thiomicrospira cyclica ALM1
GCF_008807375.1	frameshift	TGA	64	TRUE	Bacteria;Gammaproteobacteria;Gammaproteobacteria;Pseudomonadales;Pseudomonadaceae;Pseudomonas;Pseudomonas lalkuanensis
GCF_002352765.1	frameshift	TGA	40.5	TRUE	Bacteria;Firmicutes;Bacillota;Bacilli;Bacillales;Bacillaceae;Alteribacter;Alteribacter populi
GCF_013140855.1	frameshift	TGA	42	TRUE	Bacteria;Gammaproteobacteria;Gammaproteobacteria;Alteromonadales;Pseudoalteromonadaceae;Pseudoalteromonas;Pseudoalteromonas caenipelagi
GCF_000419525.1	frameshift	TGA	48	TRUE	Bacteria;Gammaproteobacteria;Gammaproteobacteria;Thiotrichales;Thiotrichaceae;Leucothrix;Leucothrix mucor;Leucothrix mucor DSM 2157
GCF_015097055.1	frameshift	TGA	48	TRUE	Bacteria;Firmicutes;Bacillota;Bacilli;Bacillales;Alicyclobacillaceae;Effusibacillus;Effusibacillus dendaii
GCF_900167165.1	frameshift	TGA	49	TRUE	Bacteria;Firmicutes;Bacillota;Clostridia;Eubacteriales;Eubacteriales incertae sedis;Clostridiales Family XVI. Incertae Sedis;Carboxydocella;Carboxydocella sporoproducens;Carboxydocella sporoproducens DSM 16521
GCF_011602365.1	frameshift	TGA	53	TRUE	Bacteria;Gammaproteobacteria;Gammaproteobacteria;Cellvibrionales;Cellvibrionaceae;Aestuariicella;Aestuariicella hydrocarbonica
GCF_015182315.1	frameshift	TGA	51.5	TRUE	Bacteria;Gammaproteobacteria;Gammaproteobacteria;Cellvibrionales;Cellvibrionaceae;Cellvibrio;Cellvibrio polysaccharolyticus
GCF_900099785.1	frameshift	TGA	65.5	TRUE	Bacteria;Gammaproteobacteria;Gammaproteobacteria;Pseudomonadales;Pseudomonadaceae;Pseudomonas;Pseudomonas panipatensis
GCF_021654795.1	frameshift	TGA	54.5	TRUE	Bacteria;Firmicutes;Bacillota;Bacilli;Bacillales;Paenibacillaceae;Paenibacillus;Paenibacillus dendritiformis
GCF_904061905.1	frameshift	TGA	66	TRUE	Bacteria;Gammaproteobacteria;Gammaproteobacteria;Pseudomonadales;Pseudomonadaceae;Pseudomonas;Pseudomonas carbonaria
GCF_900103955.1	frameshift	TGA	42.5	TRUE	Bacteria;Firmicutes;Bacillota;Bacilli;Bacillales;Bacillaceae;Alkalicoccus;Alkalicoccus daliensis
GCF_003991425.1	frameshift	TGA	46.5	TRUE	Bacteria;Firmicutes;Bacillota;Bacilli;Bacillales;Paenibacillaceae;Paenibacillus;Paenibacillus lutimineralis
GCF_014322795.1	frameshift	TGA	42	TRUE	Bacteria;Firmicutes;Bacillota;Bacilli;Bacillales;Listeriaceae;Listeria;Listeria portnoyi
GCF_014863605.1	frameshift	TGA	60.5	TRUE	Bacteria;Gammaproteobacteria;Gammaproteobacteria;Pseudomonadales;Pseudomonadaceae;Pseudomonas;Pseudomonas allokribbensis
GCF_004343345.1	frameshift	TGA	49.5	TRUE	Bacteria;Firmicutes;Bacillota;Bacilli;Bacillales;Alicyclobacillaceae;Effusibacillus;Effusibacillus lacus
GCF_025917315.1	frameshift	TGA	52	TRUE	Bacteria;Gammaproteobacteria;Gammaproteobacteria;Oceanospirillales;Halomonadaceae;Halomonas;Halomonas qaidamensis
GCF_001922985.1	frameshift	TGA	48	TRUE	Bacteria;Gammaproteobacteria;Gammaproteobacteria;Cellvibrionales;Cellvibrionaceae;Teredinibacter;Teredinibacter waterburyi
GCF_002028325.1	frameshift	TGA	61	TRUE	Bacteria;Gammaproteobacteria;Gammaproteobacteria;Pseudomonadales;Pseudomonadaceae;Pseudomonas;Pseudomonas fluorescens group;Pseudomonas veronii
GCF_004843545.1	frameshift	TGA	37.5	TRUE	Bacteria;Firmicutes;Bacillota;Bacilli;Lactobacillales;Streptococcaceae;Streptococcus;Streptococcus pasteurianus
GCF_014643595.1	frameshift	TGA	37	TRUE	Bacteria;Firmicutes;Bacillota;Bacilli;Bacillales;Bacillaceae;Lysinibacillus;Lysinibacillus alkalisoli
GCF_013391765.2	frameshift	TGA	48	TRUE	Bacteria;Gammaproteobacteria;Gammaproteobacteria;Thiotrichales;Piscirickettsiaceae;Thiomicrorhabdus;Thiomicrorhabdus heinhorstiae
GCF_007954355.1	frameshift	TGA	38	TRUE	Bacteria;Gammaproteobacteria;Gammaproteobacteria;Alteromonadales;Colwelliaceae;Colwellia;Colwellia hornerae
GCF_013267435.1	frameshift	TGA	35.5	TRUE	Bacteria;Firmicutes;Bacillota;Bacilli;Bacillales;Bacillaceae;Niallia;Niallia circulans
GCF_000513835.1	frameshift	TGA	67	TRUE	Bacteria;Gammaproteobacteria;Gammaproteobacteria;Pseudomonadales;Pseudomonadaceae;Pseudomonas;Pseudomonas thermotolerans;Pseudomonas thermotolerans J53
GCF_004307995.1	frameshift	TGA	51	TRUE	Bacteria;Firmicutes;Bacillota;Bacilli;Bacillales;Paenibacillaceae;Paenibacillus;Paenibacillus thalictri
GCF_000934725.1	frameshift	TGA	61	TRUE	Bacteria;Gammaproteobacteria;Gammaproteobacteria;Methylococcales;Methylococcaceae;Methyloterricola;Methyloterricola oryzae
GCF_012971725.1	frameshift	TGA	65	TRUE	Bacteria;Gammaproteobacteria;Gammaproteobacteria;Pseudomonadales;Pseudomonadaceae;Pseudomonas;Pseudomonas aeruginosa group;Pseudomonas nitroreducens/multiresinivorans group;Pseudomonas multiresinivorans
GCF_900114205.1	frameshift	TGA	43	TRUE	Bacteria;Gammaproteobacteria;Gammaproteobacteria;Thiotrichales;Piscirickettsiaceae;Methylophaga;Methylophaga sulfidovorans
GCF_007991175.1	frameshift	TGA	56	TRUE	Bacteria;Gammaproteobacteria;Gammaproteobacteria;Oceanospirillales;Halomonadaceae;Halovibrio;Halovibrio variabilis
GCF_000498575.2	frameshift	TGA	61	TRUE	Bacteria;Gammaproteobacteria;Gammaproteobacteria;Pseudomonadales;Pseudomonadaceae;Pseudomonas;Pseudomonas taeanensis;Pseudomonas taeanensis MS-3
GCF_003025455.1	frameshift	TGA	39	TRUE	Bacteria;Gammaproteobacteria;Gammaproteobacteria;Vibrionales;Vibrionaceae;Photobacterium;Photobacterium iliopiscarium
GCF_008635795.1	frameshift	TGA	54	TRUE	Bacteria;Firmicutes;Bacillota;Bacilli;Bacillales;Paenibacillaceae;Paenibacillus;Paenibacillus tepidiphilus
GCF_000380185.1	frameshift	TGA	44.5	TRUE	Bacteria;Gammaproteobacteria;Gammaproteobacteria;Thiotrichales;Thiofilaceae;Thiofilum;Thiofilum flexile;Thiofilum flexile DSM 14609
GCF_016623605.1	no frameshift	NA	54	TRUE	Bacteria;Betaproteobacteria;Betaproteobacteria;Neisseriales;Neisseriaceae;Kingella;Kingella bonacorsii
GCF_001633025.1	frameshift	TGA	48	TRUE	Bacteria;Firmicutes;Bacillota;Bacilli;Bacillales;Paenibacillaceae;Paenibacillus;Paenibacillus glucanolyticus
GCF_900177425.1	frameshift	TGA	45	TRUE	Bacteria;Firmicutes;Bacillota;Bacilli;Bacillales;Paenibacillaceae;Paenibacillus;Paenibacillus uliginis;Paenibacillus uliginis N3/975
GCF_900453175.1	frameshift	TGA	46.5	TRUE	Bacteria;Gammaproteobacteria;Gammaproteobacteria;Moraxellales;Moraxellaceae;Moraxella;Moraxella caviae
GCF_009931115.1	frameshift	TGA	57.5	TRUE	Bacteria;Gammaproteobacteria;Gammaproteobacteria;Cellvibrionales;Microbulbiferaceae;Microbulbifer;Microbulbifer hydrolyticus
GCF_009761395.1	frameshift	TGA	38	TRUE	Bacteria;Gammaproteobacteria;Gammaproteobacteria;Pasteurellales;Pasteurellaceae;Ursidibacter;Ursidibacter maritimus
GCF_006704145.1	frameshift	TGA	42	TRUE	Bacteria;Gammaproteobacteria;Gammaproteobacteria;Alteromonadales;Pseudoalteromonadaceae;Pseudoalteromonas;Pseudoalteromonas luteoviolacea
GCF_010994055.1	frameshift	TGA	36.5	TRUE	Bacteria;Firmicutes;Bacillota;Bacilli;Bacillales;Bacillaceae;Gracilibacillus;Gracilibacillus thailandensis
GCF_015163715.1	frameshift	TGA	60.5	FALSE	Bacteria;Gammaproteobacteria;Gammaproteobacteria;Pseudomonadales;Pseudomonadaceae;Pseudomonas;Pseudomonas fluorescens group;Pseudomonas cyclaminis
GCF_003686955.1	frameshift	TGA	39.5	TRUE	Bacteria;Firmicutes;Bacillota;Bacilli;Lactobacillales;Streptococcaceae;Streptococcus;Streptococcus hillyeri
GCF_003852045.1	frameshift	TGA	60.5	TRUE	Bacteria;Gammaproteobacteria;Gammaproteobacteria;Pseudomonadales;Pseudomonadaceae;Pseudomonas;Pseudomonas fluorescens group;Pseudomonas orientalis
GCF_900453245.1	frameshift	TGA	43.5	TRUE	Bacteria;Gammaproteobacteria;Gammaproteobacteria;Moraxellales;Moraxellaceae;Moraxella;Moraxella lacunata
GCF_003568825.1	frameshift	TGA	40	TRUE	Bacteria;Gammaproteobacteria;Gammaproteobacteria;Alteromonadales;Pseudoalteromonadaceae;Pseudoalteromonas;Pseudoalteromonas tunicata
GCF_902375745.1	frameshift	TGA	49.5	TRUE	Bacteria;Firmicutes;Bacillota;Bacilli;Bacillales;Paenibacillaceae;Paenibacillus;Paenibacillus ihuae
GCF_900109495.1	frameshift	TGA	62.5	TRUE	Bacteria;Gammaproteobacteria;Gammaproteobacteria;Chromatiales;Ectothiorhodospiraceae;Ectothiorhodospira;Ectothiorhodospira marina
GCF_900104885.1	frameshift	TGA	61	TRUE	Bacteria;Gammaproteobacteria;Gammaproteobacteria;Pseudomonadales;Pseudomonadaceae;Pseudomonas;Pseudomonas fluorescens group;Pseudomonas trivialis
GCF_000422325.1	frameshift	TGA	43	TRUE	Bacteria;Gammaproteobacteria;Gammaproteobacteria;Oceanospirillales;Oceanospirillaceae;Marinospirillum;Marinospirillum minutulum;Marinospirillum minutulum DSM 6287
GCF_002835805.1	frameshift	TGA	34.5	TRUE	Bacteria;Firmicutes;Bacillota;Bacilli;Bacillales;Bacillaceae;Niallia;Niallia nealsonii
GCF_003851555.1	frameshift	TGA	59.5	TRUE	Bacteria;Gammaproteobacteria;Gammaproteobacteria;Pseudomonadales;Pseudomonadaceae;Pseudomonas;Pseudomonas fluorescens group;Pseudomonas synxantha
GCF_900104365.1	frameshift	TGA	61	TRUE	Bacteria;Gammaproteobacteria;Gammaproteobacteria;Pseudomonadales;Pseudomonadaceae;Pseudomonas;Pseudomonas fluorescens group;Pseudomonas extremorientalis
GCF_003987145.1	frameshift	TGA	48.5	TRUE	Bacteria;Gammaproteobacteria;Gammaproteobacteria;Alteromonadales;Idiomarinaceae;Aliidiomarina;Aliidiomarina minuta
GCF_001458115.1	frameshift	TGA	36	TRUE	Bacteria;Firmicutes;Bacillota;Bacilli;Bacillales;Bacillaceae;Gracilibacillus;Gracilibacillus massiliensis
GCF_014268615.1	frameshift	TGA	60.5	TRUE	Bacteria;Gammaproteobacteria;Gammaproteobacteria;Pseudomonadales;Pseudomonadaceae;Pseudomonas;Pseudomonas tehranensis
GCF_001598035.1	frameshift	TGA	39	TRUE	Bacteria;Firmicutes;Bacillota;Bacilli;Lactobacillales;Streptococcaceae;Streptococcus;Streptococcus halotolerans
GCF_900101915.1	frameshift	TGA	44	TRUE	Bacteria;Gammaproteobacteria;Gammaproteobacteria;Moraxellales;Moraxellaceae;Psychrobacter;Psychrobacter pacificensis
GCF_001623565.1	frameshift	TGA	41	TRUE	Bacteria;Firmicutes;Bacillota;Bacilli;Lactobacillales;Streptococcaceae;Streptococcus;Streptococcus marmotae
GCF_013415125.1	frameshift	TGA	54.5	TRUE	Bacteria;Gammaproteobacteria;Gammaproteobacteria;Oceanospirillales;Halomonadaceae;Halomonas;Halomonas glaciei
GCF_004359545.1	frameshift	TGA	40.5	TRUE	Bacteria;Firmicutes;Bacillota;Bacilli;Bacillales;Staphylococcaceae;Macrococcus;Macrococcus lamae
GCF_002000365.1	frameshift	TGA	64.5	TRUE	Bacteria;Gammaproteobacteria;Gammaproteobacteria;Chromatiales;Ectothiorhodospiraceae;Thioalkalivibrio;Thioalkalivibrio denitrificans
GCF_009498735.1	frameshift	TGA	37.5	TRUE	Bacteria;Firmicutes;Bacillota;Bacilli;Bacillales;Bacillaceae;Gracilibacillus;Gracilibacillus oryzae
GCF_000008325.1	frameshift	TGA	63.5	TRUE	Bacteria;Gammaproteobacteria;Gammaproteobacteria;Methylococcales;Methylococcaceae;Methylococcus;Methylococcus capsulatus;Methylococcus capsulatus str. Bath
GCF_014054985.1	no frameshift	NA	54.5	TRUE	Bacteria;Betaproteobacteria;Betaproteobacteria;Neisseriales;Neisseriaceae;Kingella;Kingella oralis
GCF_900110585.1	frameshift	TGA	66	TRUE	Bacteria;Gammaproteobacteria;Gammaproteobacteria;Chromatiales;Ectothiorhodospiraceae;Aquisalimonas;Aquisalimonas asiatica
GCF_003989795.1	frameshift	TGA	52	TRUE	Bacteria;Gammaproteobacteria;Gammaproteobacteria;Oceanospirillales;Halomonadaceae;Halomonas;Halomonas andesensis
GCF_014206945.1	frameshift	TGA	36.5	TRUE	Bacteria;Firmicutes;Bacillota;Bacilli;Bacillales;Bacillaceae;Gracilibacillus;Gracilibacillus halotolerans
GCF_021603645.1	frameshift	TGA	64.5	TRUE	Bacteria;Gammaproteobacteria;Gammaproteobacteria;Pseudomonadales;Pseudomonadaceae;Pseudomonas;Pseudomonas aeruginosa group;Pseudomonas pseudonitroreducens
GCF_016495865.1	frameshift	TGA	45	TRUE	Bacteria;Firmicutes;Bacillota;Bacilli;Bacillales;Bacillaceae;Salicibibacter;Salicibibacter cibi
GCF_001439685.1	frameshift	TGA	60	TRUE	Bacteria;Gammaproteobacteria;Gammaproteobacteria;Pseudomonadales;Pseudomonadaceae;Pseudomonas;Pseudomonas fluorescens group;Pseudomonas libanensis
GCF_000756615.1	frameshift	TGA	51	TRUE	Bacteria;Firmicutes;Bacillota;Bacilli;Bacillales;Paenibacillaceae;Paenibacillus;Paenibacillus durus
GCF_900100345.1	frameshift	TGA	52.5	TRUE	Bacteria;Firmicutes;Bacillota;Bacilli;Bacillales;Paenibacillaceae;Paenibacillus;Paenibacillus tianmuensis
GCF_004000945.1	frameshift	TGA	49.5	TRUE	Bacteria;Firmicutes;Bacillota;Bacilli;Bacillales;Paenibacillaceae;Paenibacillus;Paenibacillus lautus;Paenibacillus lautus NBRC 15380
GCF_001748265.1	frameshift	TGA	67	TRUE	Bacteria;Gammaproteobacteria;Gammaproteobacteria;Pseudomonadales;Pseudomonadaceae;Pseudomonas;Pseudomonas humi
GCF_003025345.2	frameshift	TGA	67	TRUE	Bacteria;Gammaproteobacteria;Gammaproteobacteria;Pseudomonadales;Pseudomonadaceae;Pseudomonas;Pseudomonas aeruginosa group;Pseudomonas paraeruginosa
GCF_004362145.1	frameshift	TGA	43.5	TRUE	Bacteria;Gammaproteobacteria;Gammaproteobacteria;Oceanospirillales;Oceanospirillaceae;Marinomonas;Marinomonas balearica
GCF_003640395.1	frameshift	TGA	65.5	TRUE	Bacteria;Gammaproteobacteria;Gammaproteobacteria;Pseudomonadales;Pseudomonadaceae;Stutzerimonas;[Pseudomonas] urumqiensis
GCF_008632455.1	no frameshift	NA	53.5	TRUE	Bacteria;Gammaproteobacteria;Gammaproteobacteria;Methylococcales;Methylococcaceae;Methylomonas;Methylomonas rhizoryzae
GCF_003610015.1	frameshift	TGA	56	TRUE	Bacteria;Gammaproteobacteria;Gammaproteobacteria;Oceanospirillales;Halomonadaceae;Zymobacter group;Zymobacter;Zymobacter palmae
GCF_012272835.1	frameshift	TGA	55.5	TRUE	Bacteria;Gammaproteobacteria;Gammaproteobacteria;Cellvibrionales;Spongiibacteraceae;Spongiibacter;Spongiibacter thalassae
GCF_023241665.1	frameshift	TGA	62.5	TRUE	Bacteria;Gammaproteobacteria;Gammaproteobacteria;Pseudomonadales;Pseudomonadaceae;Pseudomonas;Pseudomonas fluorescens group;Pseudomonas morbosilactucae
GCF_900187975.1	frameshift	TGA	68	TRUE	Bacteria;Gammaproteobacteria;Gammaproteobacteria;Pseudomonadales;Pseudomonadaceae;Pseudomonas;Pseudomonas delhiensis
GCF_900104905.1	frameshift	TGA	59.5	TRUE	Bacteria;Gammaproteobacteria;Gammaproteobacteria;Pseudomonadales;Pseudomonadaceae;Pseudomonas;Pseudomonas jessenii
GCF_013285305.1	frameshift	TGA	60.5	TRUE	Bacteria;Gammaproteobacteria;Gammaproteobacteria;Pseudomonadales;Pseudomonadaceae;Pseudomonas;Pseudomonas fluorescens group;Pseudomonas rhodesiae
GCF_003584645.1	frameshift	TGA	58.5	TRUE	Bacteria;Gammaproteobacteria;Gammaproteobacteria;Methylococcales;Methylococcaceae;Methylocaldum;Methylocaldum marinum
GCF_000281085.1	frameshift	TGA	40	TRUE	Bacteria;Gammaproteobacteria;Gammaproteobacteria;Alteromonadales;Alteromonadaceae;Catenovulum;Catenovulum agarivorans;Catenovulum agarivorans YM01
GCF_001038425.2	frameshift	TGA	38	TRUE	Bacteria;Firmicutes;Bacillota;Bacilli;Bacillales;Bacillaceae;Ornithinibacillus;Ornithinibacillus contaminans
GCF_002268635.1	frameshift	TGA	49.5	TRUE	Bacteria;Gammaproteobacteria;Gammaproteobacteria;Cellvibrionales;Cellvibrionaceae;Cellvibrio;Cellvibrio mixtus
GCF_001486585.1	frameshift	TGA	49	TRUE	Bacteria;Firmicutes;Bacillota;Bacilli;Bacillales;Paenibacillaceae;Paenibacillus;Paenibacillus senegalimassiliensis
GCF_001444505.1	frameshift	TGA	44	TRUE	Bacteria;Gammaproteobacteria;Gammaproteobacteria;Moraxellales;Moraxellaceae;Psychrobacter;Psychrobacter piscatorii
GCF_018333335.1	frameshift	TGA	53	TRUE	Bacteria;Firmicutes;Bacillota;Bacilli;Bacillales;Paenibacillaceae;Paenibacillus;Paenibacillus cineris
GCF_004117095.1	frameshift	TGA	52.5	TRUE	Bacteria;Firmicutes;Bacillota;Bacilli;Bacillales;Paenibacillaceae;Paenibacillus;Paenibacillus chitinolyticus
GCF_014803385.1	frameshift	TGA	40.5	TRUE	Bacteria;Gammaproteobacteria;Gammaproteobacteria;Oceanospirillales;Oceanospirillaceae;Marinomonas;Marinomonas colpomeniae
GCF_000971965.1	frameshift	TGA	49	TRUE	Bacteria;Firmicutes;Bacillota;Bacilli;Bacillales;Paenibacillaceae;Paenibacillus;Paenibacillus wulumuqiensis
GCF_900100755.1	frameshift	TGA	62.5	TRUE	Bacteria;Gammaproteobacteria;Gammaproteobacteria;Oceanospirillales;Halomonadaceae;Halomonas;Halomonas taeanensis
GCF_014651935.1	frameshift	TGA	60	TRUE	Bacteria;Gammaproteobacteria;Gammaproteobacteria;Pseudomonadales;Marinobacteraceae;Marinobacter;Marinobacter zhanjiangensis
GCF_003627965.1	frameshift	TGA	55	TRUE	Bacteria;Firmicutes;Bacillota;Clostridia;Eubacteriales;Peptococcaceae;Desulfofundulus;Desulfofundulus salinum
GCF_900104125.1	frameshift	TGA	59	TRUE	Bacteria;Gammaproteobacteria;Gammaproteobacteria;Pseudomonadales;Pseudomonadaceae;Pseudomonas;Pseudomonas reinekei
GCF_009914475.1	frameshift	TGA	46	TRUE	Bacteria;Gammaproteobacteria;Gammaproteobacteria;Moraxellales;Moraxellaceae;Acinetobacter;Acinetobacter indicus
GCF_016798325.1	frameshift	TGA	61	TRUE	Bacteria;Gammaproteobacteria;Gammaproteobacteria;Pseudomonadales;Marinobacteraceae;Marinobacter;Marinobacter mangrovi
GCF_011355085.1	frameshift	TGA	60	TRUE	Bacteria;Gammaproteobacteria;Gammaproteobacteria;Pseudomonadales;Pseudomonadaceae;Pseudomonas;Pseudomonas akapageensis
GCF_009793355.1	frameshift	TGA	57	TRUE	Bacteria;Gammaproteobacteria;Gammaproteobacteria;Oceanospirillales;Halomonadaceae;Halomonas;Halomonas zhuhanensis
GCF_001999465.1	frameshift	TGA	40	TRUE	Bacteria;Firmicutes;Bacillota;Bacilli;Bacillales;Bacillaceae;Fictibacillus;Fictibacillus arsenicus
GCF_014836935.1	frameshift	TGA	37	TRUE	Bacteria;Firmicutes;Bacillota;Bacilli;Bacillales;Planococcaceae;Solibacillus;Solibacillus merdavium
GCF_003987175.1	frameshift	TGA	51	TRUE	Bacteria;Gammaproteobacteria;Gammaproteobacteria;Alteromonadales;Idiomarinaceae;Aliidiomarina;Aliidiomarina sanyensis
GCF_018398425.1	frameshift	TGA	67	TRUE	Bacteria;Gammaproteobacteria;Gammaproteobacteria;Pseudomonadales;Pseudomonadaceae;Pseudomonas;Pseudomonas lalucatii
GCF_004295345.1	frameshift	TGA	44.5	TRUE	Bacteria;Gammaproteobacteria;Gammaproteobacteria;Alteromonadales;Shewanellaceae;Shewanella;Shewanella maritima
GCF_900187355.1	frameshift	TGA	40.5	TRUE	Bacteria;Gammaproteobacteria;Gammaproteobacteria;Legionellales;Legionellaceae;Legionella;Legionella lansingensis
GCF_000377765.1	frameshift	TGA	37	TRUE	Bacteria;Firmicutes;Bacillota;Bacilli;Bacillales;Bacillaceae;Gracilibacillus;Gracilibacillus lacisalsi;Gracilibacillus lacisalsi DSM 19029
GCF_002156545.1	frameshift	TGA	41.5	TRUE	Bacteria;Gammaproteobacteria;Gammaproteobacteria;Alteromonadales;Pseudoalteromonadaceae;Pseudoalteromonas;Pseudoalteromonas ulvae
GCF_000224785.1	frameshift	TGA	42.5	TRUE	Bacteria;Firmicutes;Bacillota;Bacilli;Bacillales;Bacillaceae;Lentibacillus;Lentibacillus jeotgali
GCF_900162695.1	frameshift	TGA	41	TRUE	Bacteria;Firmicutes;Bacillota;Bacilli;Bacillales;Bacillaceae;Virgibacillus;Virgibacillus siamensis
GCF_009935415.1	frameshift	TGA	37.5	TRUE	Bacteria;Firmicutes;Bacillota;Bacilli;Bacillales;Bacillaceae;Priestia;Priestia megaterium
GCF_900101085.1	frameshift	TGA	60	TRUE	Bacteria;Gammaproteobacteria;Gammaproteobacteria;Pseudomonadales;Pseudomonadaceae;Pseudomonas;Pseudomonas grimontii
GCF_000429705.1	frameshift	TGA	42.5	TRUE	Bacteria;Firmicutes;Bacillota;Bacilli;Bacillales;Bacillaceae;Alteribacter;Alteribacter aurantiacus;Alteribacter aurantiacus DSM 18675
GCF_016908955.1	frameshift	TGA	37	TRUE	Bacteria;Firmicutes;Bacillota;Bacilli;Bacillales;Bacillaceae;Bacillus;Bacillus mesophilus
GCF_000621445.1	frameshift	TGA	36.5	TRUE	Bacteria;Firmicutes;Bacillota;Bacilli;Bacillales;Bacillaceae;Alkalihalobacillus;Alkalihalobacillus bogoriensis;Alkalihalobacillus bogoriensis ATCC BAA-922
GCF_024971755.1	frameshift	TGA	46	TRUE	Bacteria;Gammaproteobacteria;Gammaproteobacteria;Alteromonadales;Shewanellaceae;Shewanella;Shewanella xiamenensis
GCF_000178875.2	frameshift	TGA	46.5	TRUE	Bacteria;Gammaproteobacteria;Gammaproteobacteria;Alteromonadales;Shewanellaceae;Shewanella;Shewanella baltica;Shewanella baltica OS678
GCF_904063075.1	frameshift	TGA	60	TRUE	Bacteria;Gammaproteobacteria;Gammaproteobacteria;Pseudomonadales;Pseudomonadaceae;Pseudomonas;Pseudomonas paracarnis
GCF_005843925.1	frameshift	TGA	44	TRUE	Bacteria;Gammaproteobacteria;Gammaproteobacteria;Alteromonadales;Colwelliaceae;Thalassotalea;Thalassotalea litorea
GCF_001752395.1	frameshift	TGA	42	TRUE	Bacteria;Gammaproteobacteria;Gammaproteobacteria;Chromatiales;Chromatiaceae;Rheinheimera;Rheinheimera salexigens
GCF_014641075.1	frameshift	TGA	49.5	TRUE	Bacteria;Firmicutes;Bacillota;Bacilli;Bacillales;Paenibacillaceae;Paenibacillus;Paenibacillus nasutitermitis
GCF_000832015.1	frameshift	TGA	53	TRUE	Bacteria;Gammaproteobacteria;Gammaproteobacteria;Cellvibrionales;Cellvibrionaceae;Gilvimarinus;Gilvimarinus agarilyticus
GCF_003176895.1	frameshift	TGA	37	TRUE	Bacteria;Firmicutes;Bacillota;Bacilli;Bacillales;Bacillaceae;Gracilibacillus;Gracilibacillus dipsosauri
GCF_009428905.1	frameshift	TGA	56	TRUE	Bacteria;Firmicutes;Bacillota;Clostridia;Eubacteriales;Peptococcaceae;Desulfofundulus;Desulfofundulus thermobenzoicus
GCF_000263675.1	frameshift	TGA	60	TRUE	Bacteria;Gammaproteobacteria;Gammaproteobacteria;Pseudomonadales;Pseudomonadaceae;Pseudomonas;Pseudomonas lactis
GCF_002374315.1	frameshift	TGA	53	TRUE	Bacteria;Gammaproteobacteria;Gammaproteobacteria;Oceanospirillales;Halomonadaceae;Halomonas;Halomonas nigrificans
GCF_900459405.1	frameshift	TGA	42	TRUE	Bacteria;Firmicutes;Bacillota;Bacilli;Lactobacillales;Streptococcaceae;Streptococcus;Streptococcus hyointestinalis
GCF_003668795.1	frameshift	TGA	41	TRUE	Bacteria;Gammaproteobacteria;Gammaproteobacteria;Alteromonadales;Pseudoalteromonadaceae;Pseudoalteromonas;Pseudoalteromonas agarivorans
GCF_001543125.1	frameshift	TGA	59	TRUE	Bacteria;Gammaproteobacteria;Gammaproteobacteria;Pseudomonadales;Pseudomonadaceae;Pseudomonas;Pseudomonas agarici
GCF_000712035.1	frameshift	TGA	49	TRUE	Bacteria;Firmicutes;Bacillota;Bacilli;Bacillales;Staphylococcaceae;Salinicoccus;Salinicoccus luteus;Salinicoccus luteus DSM 17002
GCF_024170285.1	frameshift	TGA	63	TRUE	Bacteria;Gammaproteobacteria;Gammaproteobacteria;Chromatiales;Ectothiorhodospiraceae;Natronocella;Natronocella acetinitrilica
GCF_000425725.1	frameshift	TGA	54	TRUE	Bacteria;Gammaproteobacteria;Gammaproteobacteria;Oceanospirillales;Halomonadaceae;Halomonas;Halomonas halocynthiae;Halomonas halocynthiae DSM 14573
GCF_013416325.1	frameshift	TGA	54.5	TRUE	Bacteria;Gammaproteobacteria;Gammaproteobacteria;Oceanospirillales;Halomonadaceae;Halomonas;Halomonas sedimenti
GCF_005577435.1	frameshift	TGA	51	TRUE	Bacteria;Firmicutes;Bacillota;Bacilli;Bacillales;Paenibacillaceae;Paenibacillus;Paenibacillus algicola
GCF_014651775.1	frameshift	TGA	60	TRUE	Bacteria;Gammaproteobacteria;Gammaproteobacteria;Oceanospirillales;Halomonadaceae;Halomonas;Halomonas hamiltonii
GCF_018138385.1	frameshift	TGA	39	TRUE	Bacteria;Firmicutes;Bacillota;Bacilli;Bacillales;Bacillaceae;Allobacillus;Allobacillus saliphilus
GCF_023330585.1	frameshift	TGA	61	TRUE	Bacteria;Gammaproteobacteria;Gammaproteobacteria;Pseudomonadales;Pseudomonadaceae;Pseudomonas;Pseudomonas bijieensis
GCF_016653615.1	frameshift	TGA	36.5	TRUE	Bacteria;Gammaproteobacteria;Gammaproteobacteria;Pseudomonadales;Pseudomonadaceae;Entomomonas;Entomomonas asaccharolytica
GCF_000988745.2	frameshift	TGA	45.5	TRUE	Bacteria;Gammaproteobacteria;Gammaproteobacteria;Moraxellales;Moraxellaceae;Moraxella;Moraxella bovoculi
GCF_900112645.1	frameshift	TGA	63	TRUE	Bacteria;Gammaproteobacteria;Gammaproteobacteria;Pseudomonadales;Pseudomonadaceae;Pseudomonas;Pseudomonas aeruginosa group;Pseudomonas straminea
GCF_010671725.1	frameshift	TGA	63.5	TRUE	Bacteria;Gammaproteobacteria;Gammaproteobacteria;Pseudomonadales;Pseudomonadaceae;Pseudomonas;Pseudomonas brassicae
GCF_900102035.1	frameshift	TGA	60.5	TRUE	Bacteria;Gammaproteobacteria;Gammaproteobacteria;Pseudomonadales;Pseudomonadaceae;Pseudomonas;Pseudomonas extremaustralis
GCF_023715385.1	frameshift	TGA	46.5	TRUE	Bacteria;Firmicutes;Bacillota;Bacilli;Bacillales;Paenibacillaceae;Paenibacillus;Paenibacillus motobuensis
GCF_003336365.1	frameshift	TGA	45	TRUE	Bacteria;Firmicutes;Bacillota;Bacilli;Bacillales;Bacillaceae;Salicibibacter;Salicibibacter kimchii
GCF_901687125.1	frameshift	TGA	39	TRUE	Bacteria;Gammaproteobacteria;Gammaproteobacteria;Pasteurellales;Pasteurellaceae;Actinobacillus;Actinobacillus vicugnae
GCF_900105185.1	frameshift	TGA	63	TRUE	Bacteria;Gammaproteobacteria;Gammaproteobacteria;Pseudomonadales;Pseudomonadaceae;Pseudomonas;Pseudomonas saponiphila
GCF_016469335.1	frameshift	TGA	40	TRUE	Bacteria;Gammaproteobacteria;Gammaproteobacteria;Alteromonadales;Pseudoalteromonadaceae;Flocculibacter;Flocculibacter collagenilyticus
GCF_018310345.1	frameshift	TGA	37	TRUE	Bacteria;Firmicutes;Bacillota;Bacilli;Bacillales;Bacillaceae;Ornithinibacillus;Ornithinibacillus massiliensis
GCF_000758725.1	frameshift	TGA	44	TRUE	Bacteria;Firmicutes;Bacillota;Bacilli;Bacillales;Paenibacillaceae;Paenibacillus;Paenibacillus odorifer
GCF_000014785.1	frameshift	TGA	67.5	TRUE	Bacteria;Gammaproteobacteria;Gammaproteobacteria;Chromatiales;Ectothiorhodospiraceae;Alkalilimnicola;Alkalilimnicola ehrlichii;Alkalilimnicola ehrlichii MLHE-1
GCF_021560075.1	frameshift	TGA	62.5	TRUE	Bacteria;Gammaproteobacteria;Gammaproteobacteria;Pseudomonadales;Pseudomonadaceae;Pseudomonas;Pseudomonas juntendi
GCF_001854475.1	frameshift	TGA	42.5	TRUE	Bacteria;Gammaproteobacteria;Gammaproteobacteria;Alteromonadales;Pseudoalteromonadaceae;Pseudoalteromonas;Pseudoalteromonas byunsanensis
GCF_000380125.1	frameshift	TGA	40	TRUE	Bacteria;Firmicutes;Bacillota;Bacilli;Lactobacillales;Streptococcaceae;Streptococcus;Streptococcus ovis;Streptococcus ovis DSM 16829
GCF_024529975.1	frameshift	TGA	46	TRUE	Bacteria;Gammaproteobacteria;Gammaproteobacteria;Vibrionales;Vibrionaceae;Vibrio;Vibrio quintilis
GCF_914768045.1	frameshift	TGA	43.5	TRUE	Bacteria;Betaproteobacteria;Betaproteobacteria;Neisseriales;Neisseriaceae;Snodgrassella;Snodgrassella communis
GCF_007559285.1	frameshift	TGA	57.5	TRUE	Bacteria;Gammaproteobacteria;Gammaproteobacteria;Pseudomonadales;Marinobacteraceae;Marinobacter;Marinobacter vulgaris
GCF_900105635.1	frameshift	TGA	61	TRUE	Bacteria;Gammaproteobacteria;Gammaproteobacteria;Pseudomonadales;Pseudomonadaceae;Pseudomonas;Pseudomonas kilonensis
GCF_003097615.1	frameshift	TGA	40	TRUE	Bacteria;Firmicutes;Bacillota;Bacilli;Bacillales;Bacillaceae;Pueribacillus;Pueribacillus theae
GCF_002688605.1	frameshift	TGA	38	TRUE	Bacteria;Firmicutes;Bacillota;Bacilli;Bacillales;Bacillaceae;Priestia;Priestia aryabhattai
GCF_016028515.1	frameshift	TGA	63.5	TRUE	Bacteria;Gammaproteobacteria;Gammaproteobacteria;Pseudomonadales;Pseudomonadaceae;Stutzerimonas;Stutzerimonas stutzeri group;Stutzerimonas frequens
GCF_016132545.1	frameshift	TGA	56.5	TRUE	Bacteria;Gammaproteobacteria;Gammaproteobacteria;Cellvibrionales;Spongiibacteraceae;Spongiibacter;Spongiibacter nanhainus
GCF_014634985.1	frameshift	TGA	40	TRUE	Bacteria;Firmicutes;Bacillota;Bacilli;Bacillales;Staphylococcaceae;Macrococcus;Macrococcus hajekii
GCF_002208765.2	frameshift	TGA	42	TRUE	Bacteria;Gammaproteobacteria;Gammaproteobacteria;Moraxellales;Moraxellaceae;Psychrobacter;Psychrobacter cryohalolentis
GCF_000300815.1	frameshift	TGA	41.5	TRUE	Bacteria;Gammaproteobacteria;Gammaproteobacteria;Alteromonadales;Alteromonadaceae;Gayadomonas;Gayadomonas joobiniege;Gayadomonas joobiniege G7
GCF_014638355.1	frameshift	TGA	37.5	TRUE	Bacteria;Firmicutes;Bacillota;Bacilli;Bacillales;Bacillaceae;Priestia;Priestia taiwanensis
GCF_014651795.1	frameshift	TGA	60	TRUE	Bacteria;Gammaproteobacteria;Gammaproteobacteria;Oceanospirillales;Halomonadaceae;Halomonas;Halomonas johnsoniae
GCF_003014655.1	frameshift	TGA	43.5	TRUE	Bacteria;Firmicutes;Bacillota;Bacilli;Bacillales;Planococcaceae;Planomicrobium;Planomicrobium soli
GCF_014268375.2	frameshift	TGA	60	TRUE	Bacteria;Gammaproteobacteria;Gammaproteobacteria;Pseudomonadales;Pseudomonadaceae;Pseudomonas;Pseudomonas salmasensis
GCF_008370715.1	frameshift	TGA	61	TRUE	Bacteria;Gammaproteobacteria;Gammaproteobacteria;Pseudomonadales;Pseudomonadaceae;Pseudomonas;Pseudomonas brassicacearum
GCF_000934765.1	frameshift	TGA	45.5	TRUE	Bacteria;Gammaproteobacteria;Gammaproteobacteria;Thiotrichales;Piscirickettsiaceae;Thiomicrospira;Thiomicrospira microaerophila
GCF_900103965.1	frameshift	TGA	60.5	TRUE	Bacteria;Gammaproteobacteria;Gammaproteobacteria;Pseudomonadales;Pseudomonadaceae;Pseudomonas;Pseudomonas fluorescens group;Pseudomonas poae
GCF_001591625.1	frameshift	TGA	35	TRUE	Bacteria;Firmicutes;Bacillota;Bacilli;Bacillales;Bacillaceae;Metabacillus;Metabacillus fastidiosus;Metabacillus fastidiosus NBRC 101226
GCF_900105885.1	frameshift	TGA	68.5	TRUE	Bacteria;Gammaproteobacteria;Gammaproteobacteria;Pseudomonadales;Pseudomonadaceae;Pseudomonas;Pseudomonas guangdongensis
GCF_000723885.1	frameshift	TGA	51.5	TRUE	Bacteria;Firmicutes;Bacillota;Bacilli;Bacillales;Paenibacillaceae;Paenibacillus;Paenibacillus camerounensis
GCF_914768025.1	frameshift	TGA	44	TRUE	Bacteria;Betaproteobacteria;Betaproteobacteria;Neisseriales;Neisseriaceae;Snodgrassella;Snodgrassella gandavensis
GCF_001467895.1	frameshift	TGA	39.5	TRUE	Bacteria;Gammaproteobacteria;Gammaproteobacteria;Legionellales;Legionellaceae;Legionella;Legionella nautarum
GCF_002804065.1	frameshift	TGA	58.5	TRUE	Bacteria;Firmicutes;Bacillota;Bacilli;Bacillales;Alicyclobacillaceae;Kyrpidia;Kyrpidia spormannii
GCF_904846105.1	frameshift	TGA	43.5	TRUE	Bacteria;Gammaproteobacteria;Gammaproteobacteria;Moraxellales;Moraxellaceae;Psychrobacter;Psychrobacter glaciei
GCF_001909055.1	frameshift	TGA	49.5	TRUE	Bacteria;Firmicutes;Bacillota;Bacilli;Bacillales;Paenibacillaceae;Paenibacillus;Paenibacillus helianthi
GCF_000600005.1	frameshift	TGA	41.5	TRUE	Bacteria;Betaproteobacteria;Betaproteobacteria;Neisseriales;Neisseriaceae;Snodgrassella;Snodgrassella alvi;Snodgrassella alvi wkB2
GCF_000620045.1	frameshift	TGA	64	TRUE	Bacteria;Gammaproteobacteria;Gammaproteobacteria;Oceanospirillales;Halomonadaceae;Halomonas;Halomonas halodenitrificans;Halomonas halodenitrificans DSM 735
GCF_002806945.1	frameshift	TGA	53.5	TRUE	Bacteria;Gammaproteobacteria;Gammaproteobacteria;Pseudomonadales;Marinobacteraceae;Marinobacter;Marinobacter salexigens
GCF_001644605.1	frameshift	TGA	49	TRUE	Bacteria;Firmicutes;Bacillota;Bacilli;Bacillales;Paenibacillaceae;Paenibacillus;Paenibacillus swuensis
GCF_900103865.1	frameshift	TGA	56	TRUE	Bacteria;Gammaproteobacteria;Gammaproteobacteria;Oceanospirillales;Halomonadaceae;Halomonas;Halomonas arcis
GCF_004001045.1	frameshift	TGA	51.5	TRUE	Bacteria;Firmicutes;Bacillota;Bacilli;Bacillales;Paenibacillaceae;Paenibacillus;Paenibacillus chibensis
GCF_003626695.1	frameshift	TGA	54	TRUE	Bacteria;Firmicutes;Bacillota;Bacilli;Bacillales;Paenibacillaceae;Paenibacillus;Paenibacillus ginsengarvi
GCF_009498235.1	frameshift	TGA	54	TRUE	Bacteria;Gammaproteobacteria;Gammaproteobacteria;Methylococcales;Methylococcaceae;Candidatus Methylospira;Candidatus Methylospira mobilis
GCF_014268695.2	frameshift	TGA	61	TRUE	Bacteria;Gammaproteobacteria;Gammaproteobacteria;Pseudomonadales;Pseudomonadaceae;Pseudomonas;Pseudomonas zarinae
GCF_021432765.1	frameshift	TGA	64.5	TRUE	Bacteria;Gammaproteobacteria;Gammaproteobacteria;Pseudomonadales;Pseudomonadaceae;Pseudomonas;Pseudomonas phenolilytica
GCF_015482585.1	frameshift	TGA	38.5	TRUE	Bacteria;Firmicutes;Bacillota;Bacilli;Bacillales;Bacillaceae;Mangrovibacillus;Mangrovibacillus cuniculi
GCF_011440395.1	frameshift	TGA	57	TRUE	Bacteria;Gammaproteobacteria;Gammaproteobacteria;Cellvibrionales;Cellvibrionaceae;Pseudomaricurvus;Pseudomaricurvus alcaniphilus
GCF_900155625.1	frameshift	TGA	39.5	TRUE	Bacteria;Firmicutes;Bacillota;Bacilli;Bacillales;Bacillaceae;Virgibacillus;Virgibacillus dakarensis
GCF_900452515.1	frameshift	TGA	43.5	TRUE	Bacteria;Gammaproteobacteria;Gammaproteobacteria;Legionellales;Legionellaceae;Legionella;Legionella birminghamensis
GCF_003336665.1	frameshift	TGA	57	TRUE	Bacteria;Gammaproteobacteria;Gammaproteobacteria;Oceanospirillales;Halomonadaceae;Halomonas;Halomonas rituensis
GCF_014836985.1	frameshift	TGA	45	TRUE	Bacteria;Firmicutes;Bacillota;Bacilli;Bacillales;Planococcaceae;Planococcus;Planococcus wigleyi
GCF_001596795.1	frameshift	TGA	41	TRUE	Bacteria;Gammaproteobacteria;Gammaproteobacteria;Alteromonadales;Pseudoalteromonadaceae;Pseudoalteromonas;Pseudoalteromonas telluritireducens
GCF_009728145.1	frameshift	TGA	36	TRUE	Bacteria;Firmicutes;Bacillota;Bacilli;Bacillales;Bacillaceae;Ornithinibacillus;Ornithinibacillus caprae
GCF_002005145.1	frameshift	TGA	45.5	TRUE	Bacteria;Firmicutes;Bacillota;Clostridia;Eubacteriales;Peptococcaceae;Desulforamulus;Desulforamulus ferrireducens
GCF_900453305.1	frameshift	TGA	48	TRUE	Bacteria;Gammaproteobacteria;Gammaproteobacteria;Moraxellales;Moraxellaceae;Moraxella;Moraxella atlantae
GCF_000758705.1	frameshift	TGA	50.5	TRUE	Bacteria;Firmicutes;Bacillota;Bacilli;Bacillales;Paenibacillaceae;Paenibacillus;Paenibacillus graminis
GCF_003033885.1	frameshift	TGA	60.5	TRUE	Bacteria;Gammaproteobacteria;Gammaproteobacteria;Pseudomonadales;Pseudomonadaceae;Pseudomonas;Pseudomonas rhizophila
GCF_001187555.1	frameshift	TGA	49.5	TRUE	Bacteria;Gammaproteobacteria;Gammaproteobacteria;Cellvibrionales;Cellvibrionaceae;Gilvimarinus;Gilvimarinus polysaccharolyticus
GCF_018403085.1	frameshift	TGA	52.5	TRUE	Bacteria;Firmicutes;Bacillota;Bacilli;Bacillales;Paenibacillaceae;Paenibacillus;Paenibacillus faecis
GCF_001854605.1	frameshift	TGA	43.5	TRUE	Bacteria;Gammaproteobacteria;Gammaproteobacteria;Alteromonadales;Pseudoalteromonadaceae;Pseudoalteromonas;Pseudoalteromonas amylolytica
GCF_002879715.1	frameshift	TGA	61	TRUE	Bacteria;Gammaproteobacteria;Gammaproteobacteria;Pseudomonadales;Pseudomonadaceae;Pseudomonas;Pseudomonas fluorescens group;Pseudomonas ogarae
GCF_001679645.1	frameshift	TGA	60.5	TRUE	Bacteria;Gammaproteobacteria;Gammaproteobacteria;Pseudomonadales;Pseudomonadaceae;Pseudomonas;Pseudomonas bananamidigenes
GCF_002355375.1	frameshift	TGA	46	TRUE	Bacteria;Firmicutes;Bacillota;Bacilli;Bacillales;Paenibacillaceae;Aneurinibacillus group;Aneurinibacillus;Aneurinibacillus soli
GCF_003864255.1	frameshift	TGA	60	TRUE	Bacteria;Gammaproteobacteria;Gammaproteobacteria;Oceanospirillales;Aestuariirhabdaceae;Aestuariirhabdus;Aestuariirhabdus litorea
GCF_900102715.1	frameshift	TGA	37.5	TRUE	Bacteria;Firmicutes;Bacillota;Bacilli;Lactobacillales;Streptococcaceae;Streptococcus;Streptococcus equinus
GCF_000377665.1	frameshift	TGA	54.5	TRUE	Bacteria;Gammaproteobacteria;Gammaproteobacteria;Oceanospirillales;Halomonadaceae;Halomonas;Halomonas zhanjiangensis;Halomonas zhanjiangensis DSM 21076
GCF_022870845.1	no frameshift	NA	54.5	TRUE	Bacteria;Betaproteobacteria;Betaproteobacteria;Neisseriales;Neisseriaceae;Uruburuella;Uruburuella suis
GCF_014646635.1	frameshift	TGA	42	TRUE	Bacteria;Firmicutes;Bacillota;Bacilli;Bacillales;Bacillaceae;Lentibacillus;Lentibacillus kapialis
GCF_018403665.1	frameshift	TGA	56	TRUE	Bacteria;Firmicutes;Bacillota;Bacilli;Bacillales;Paenibacillaceae;Paenibacillus;Paenibacillus cisolokensis
GCF_017052585.1	frameshift	TGA	50	TRUE	Bacteria;Firmicutes;Bacillota;Bacilli;Bacillales;Paenibacillaceae;Paenibacillus;Paenibacillus apiarius
GCF_011090185.1	frameshift	TGA	58	TRUE	Bacteria;Firmicutes;Bacillota;Bacilli;Bacillales;Paenibacillaceae;Saccharibacillus;Saccharibacillus alkalitolerans
GCF_900103225.1	frameshift	TGA	59.5	TRUE	Bacteria;Gammaproteobacteria;Gammaproteobacteria;Pseudomonadales;Pseudomonadaceae;Pseudomonas;Pseudomonas fluorescens group;Pseudomonas congelans
GCF_018617855.1	no frameshift	NA	48.5	TRUE	Bacteria;Firmicutes;Bacillota;Bacilli;Bacillales;Bacillales incertae sedis;Bacillales Family XII. Incertae Sedis;Exiguobacterium;Exiguobacterium qingdaonense
GCF_013377275.1	frameshift	TGA	37.5	TRUE	Bacteria;Gammaproteobacteria;Gammaproteobacteria;Pasteurellales;Pasteurellaceae;Vespertiliibacter;Vespertiliibacter pulmonis
GCF_007991355.1	frameshift	TGA	38	TRUE	Bacteria;Firmicutes;Bacillota;Bacilli;Bacillales;Bacillaceae;Halolactibacillus;Halolactibacillus alkaliphilus
GCF_007559425.1	frameshift	TGA	39	TRUE	Bacteria;Firmicutes;Bacillota;Bacilli;Bacillales;Bacillaceae;Allobacillus;Allobacillus salarius
GCF_002014855.1	frameshift	TGA	46.5	TRUE	Bacteria;Gammaproteobacteria;Gammaproteobacteria;Moraxellales;Moraxellaceae;Moraxella;Moraxella porci;Moraxella porci DSM 25326
GCF_900108535.1	frameshift	TGA	60.5	TRUE	Bacteria;Gammaproteobacteria;Gammaproteobacteria;Pseudomonadales;Pseudomonadaceae;Stutzerimonas;Stutzerimonas xanthomarina
GCF_016495725.1	frameshift	TGA	44.5	TRUE	Bacteria;Firmicutes;Bacillota;Bacilli;Bacillales;Bacillaceae;Salicibibacter;Salicibibacter cibarius
GCF_900155935.1	frameshift	TGA	61.5	TRUE	Bacteria;Gammaproteobacteria;Gammaproteobacteria;Xanthomonadales;Xanthomonadaceae;Lysobacter;Lysobacter tolerans
GCF_007109405.1	frameshift	TGA	67.5	TRUE	Bacteria;Gammaproteobacteria;Gammaproteobacteria;Pseudomonadales;Pseudomonadaceae;Pseudomonas;Pseudomonas mangiferae
GCF_000224065.1	frameshift	TGA	62.5	TRUE	Bacteria;Gammaproteobacteria;Gammaproteobacteria;Chromatiales;Chromatiaceae;Thiorhodococcus;Thiorhodococcus drewsii;Thiorhodococcus drewsii AZ1
GCF_001561915.1	frameshift	TGA	36	TRUE	Bacteria;Firmicutes;Bacillota;Bacilli;Bacillales;Bacillaceae;Tepidibacillus;Tepidibacillus decaturensis
GCF_002240415.1	frameshift	TGA	47	TRUE	Bacteria;Firmicutes;Bacillota;Bacilli;Bacillales;Paenibacillaceae;Paenibacillus;Paenibacillus kribbensis
GCF_000314975.1	frameshift	TGA	41	TRUE	Bacteria;Gammaproteobacteria;Gammaproteobacteria;Alteromonadales;Alteromonadaceae;Aliiglaciecola;Aliiglaciecola lipolytica;Aliiglaciecola lipolytica E3
GCF_019669905.1	no frameshift	NA	56	TRUE	Bacteria;Gammaproteobacteria;Gammaproteobacteria;Methylococcales;Methylococcaceae;Methylomonas;Methylomonas koyamae
GCF_000378425.1	frameshift	TGA	57.5	TRUE	Bacteria;Firmicutes;Bacillota;Bacilli;Bacillales;Paenibacillaceae;Cohnella;Cohnella laeviribosi;Cohnella laeviribosi DSM 21336
GCF_001991015.1	frameshift	TGA	66	TRUE	Bacteria;Gammaproteobacteria;Gammaproteobacteria;Pseudomonadales;Pseudomonadaceae;Pseudomonas;Pseudomonas psychrotolerans
GCF_000015285.1	frameshift	TGA	40	TRUE	Bacteria;Gammaproteobacteria;Gammaproteobacteria;Alteromonadales;Psychromonadaceae;Psychromonas;Psychromonas ingrahamii;Psychromonas ingrahamii 37
GCF_001590835.1	frameshift	TGA	35.5	TRUE	Bacteria;Firmicutes;Bacillota;Bacilli;Bacillales;Bacillaceae;Bacillus;Bacillus cereus group;Bacillus gaemokensis
GCF_001263415.1	frameshift	TGA	45.5	TRUE	Bacteria;Firmicutes;Bacillota;Clostridia;Eubacteriales;Thermincolaceae;Thermincola;Thermincola ferriacetica
GCF_014647315.1	frameshift	TGA	63.5	TRUE	Bacteria;Firmicutes;Bacillota;Bacilli;Bacillales;Alicyclobacillaceae;Alicyclobacillus;Alicyclobacillus cellulosilyticus
GCF_013183775.1	frameshift	TGA	54	TRUE	Bacteria;Gammaproteobacteria;Gammaproteobacteria;Oceanospirillales;Halomonadaceae;Halomonas;Halomonas hibernica
GCF_007990305.1	frameshift	TGA	39	TRUE	Bacteria;Firmicutes;Bacillota;Bacilli;Bacillales;Bacillaceae;Halolactibacillus;Halolactibacillus miurensis
GCF_021147765.1	frameshift	TGA	58	TRUE	Bacteria;Gammaproteobacteria;Gammaproteobacteria;Pseudomonadales;Pseudomonadaceae;Pseudomonas;Pseudomonas californiensis
GCF_900453285.1	frameshift	TGA	44	TRUE	Bacteria;Gammaproteobacteria;Gammaproteobacteria;Moraxellales;Moraxellaceae;Moraxella;Moraxella caprae
GCF_014697095.1	frameshift	TGA	54.5	TRUE	Bacteria;Gammaproteobacteria;Gammaproteobacteria;Oceanospirillales;Halomonadaceae;Halomonas;Halomonas titanicae
GCF_001984705.1	frameshift	TGA	42.5	TRUE	Bacteria;Firmicutes;Bacillota;Bacilli;Lactobacillales;Streptococcaceae;Streptococcus;Streptococcus azizii
GCF_001735525.1	frameshift	TGA	45.5	TRUE	Bacteria;Gammaproteobacteria;Gammaproteobacteria;Alteromonadales;Shewanellaceae;Shewanella;Shewanella colwelliana
GCF_019748715.1	frameshift	TGA	42	TRUE	Bacteria;Firmicutes;Bacillota;Bacilli;Bacillales;Planococcaceae;Sporosarcina;Sporosarcina aquimarina
GCF_014640295.1	frameshift	TGA	49	TRUE	Bacteria;Firmicutes;Bacillota;Bacilli;Bacillales;Paenibacillaceae;Paenibacillus;Paenibacillus abyssi
GCF_003931855.1	frameshift	TGA	46.5	TRUE	Bacteria;Firmicutes;Bacillota;Bacilli;Bacillales;Paenibacillaceae;Paenibacillus;Paenibacillus lentus
GCF_000236035.1	frameshift	TGA	54.5	TRUE	Bacteria;Gammaproteobacteria;Gammaproteobacteria;Oceanospirillales;Halomonadaceae;Halomonas;Halomonas boliviensis;Halomonas boliviensis LC1
GCF_000423745.1	frameshift	TGA	41	TRUE	Bacteria;Firmicutes;Bacillota;Bacilli;Lactobacillales;Streptococcaceae;Streptococcus;Streptococcus plurextorum;Streptococcus plurextorum DSM 22810
GCF_003814815.1	frameshift	TGA	47	TRUE	Bacteria;Firmicutes;Bacillota;Bacilli;Bacillales;Bacillaceae;Salisediminibacterium;Salisediminibacterium halotolerans
GCF_001629705.1	frameshift	TGA	39.5	TRUE	Bacteria;Firmicutes;Bacillota;Bacilli;Bacillales;Bacillaceae;Fictibacillus;Fictibacillus phosphorivorans
GCF_004684205.1	frameshift	TGA	61.5	TRUE	Bacteria;Gammaproteobacteria;Gammaproteobacteria;Chromatiales;Ectothiorhodospiraceae;Candidatus Macondimonas;Candidatus Macondimonas diazotrophica
GCF_900142655.1	frameshift	TGA	62	TRUE	Bacteria;Gammaproteobacteria;Gammaproteobacteria;Pseudomonadales;Pseudomonadaceae;Pseudomonas;Pseudomonas punonensis
GCF_014192015.1	frameshift	TGA	53	TRUE	Bacteria;Firmicutes;Bacillota;Bacilli;Bacillales;Paenibacillaceae;Paenibacillus;Paenibacillus rhizosphaerae
GCF_021650955.1	frameshift	TGA	37	TRUE	Bacteria;Firmicutes;Bacillota;Bacilli;Bacillales;Staphylococcaceae;Macrococcus;Macrococcus canis
GCF_001676655.1	frameshift	TGA	55.5	TRUE	Bacteria;Gammaproteobacteria;Gammaproteobacteria;Pseudomonadales;Perlucidibacaceae;Perlucidibaca;Perlucidibaca aquatica
GCF_016908375.1	frameshift	TGA	37.5	TRUE	Bacteria;Firmicutes;Bacillota;Bacilli;Bacillales;Bacillaceae;Amphibacillus;Amphibacillus cookii
GCF_900111285.1	frameshift	TGA	47	TRUE	Bacteria;Firmicutes;Bacillota;Bacilli;Bacillales;Bacillaceae;Salisediminibacterium;Salisediminibacterium haloalkalitolerans
GCF_011009015.1	frameshift	TGA	40	TRUE	Bacteria;Gammaproteobacteria;Gammaproteobacteria;Oceanospirillales;Zooshikellaceae;Spartinivicinus;Spartinivicinus ruber
GCF_015680405.1	frameshift	TGA	63	TRUE	Bacteria;Gammaproteobacteria;Gammaproteobacteria;Pseudomonadales;Pseudomonadaceae;Pseudomonas;Pseudomonas pudica
GCF_009388985.1	frameshift	TGA	56.5	TRUE	Bacteria;Gammaproteobacteria;Gammaproteobacteria;Cellvibrionales;Halieaceae;Halioglobus;Halioglobus maricola
GCF_002216775.1	frameshift	TGA	39.5	TRUE	Bacteria;Firmicutes;Bacillota;Bacilli;Bacillales;Bacillaceae;Virgibacillus;Virgibacillus phasianinus
GCF_002080125.1	frameshift	TGA	41.5	TRUE	Bacteria;Gammaproteobacteria;Gammaproteobacteria;Moraxellales;Moraxellaceae;Moraxella;Moraxella catarrhalis
GCF_007004725.1	frameshift	TGA	41.5	TRUE	Bacteria;Gammaproteobacteria;Gammaproteobacteria;Oceanospirillales;Pleioneaceae;Aliikangiella;Aliikangiella coralliicola
GCF_000145945.2	frameshift	TGA	58	TRUE	Bacteria;Gammaproteobacteria;Gammaproteobacteria;Pseudomonadales;Pseudomonadaceae;Pseudomonas;Pseudomonas syringae group;Pseudomonas syringae group genomosp. 2;Pseudomonas amygdali;Pseudomonas amygdali pv. tabaci;Pseudomonas amygdali pv. tabaci str. ATCC 11528
GCF_012295615.1	frameshift	TGA	44	TRUE	Bacteria;Gammaproteobacteria;Gammaproteobacteria;Oceanospirillales;Oceanospirillaceae;Bermanella;Bermanella marisrubri
GCF_001051235.1	frameshift	TGA	57	TRUE	Bacteria;Gammaproteobacteria;Gammaproteobacteria;Gammaproteobacteria incertae sedis;Candidatus Competibacteraceae;Candidatus Competibacter;Candidatus Competibacter denitrificans;Candidatus Competibacter denitrificans Run_A_D11
GCF_000238395.3	frameshift	TGA	39	TRUE	Bacteria;Gammaproteobacteria;Gammaproteobacteria;Alteromonadales;Pseudoalteromonadaceae;Pseudoalteromonas;Pseudoalteromonas arctica;Pseudoalteromonas arctica A 37-1-2
GCF_000372865.1	frameshift	TGA	54	TRUE	Bacteria;Gammaproteobacteria;Gammaproteobacteria;Methylococcales;Methylococcaceae;Methylosarcina;Methylosarcina fibrata;Methylosarcina fibrata AML-C10
GCF_904846715.1	frameshift	TGA	43.5	TRUE	Bacteria;Gammaproteobacteria;Gammaproteobacteria;Moraxellales;Moraxellaceae;Psychrobacter;Psychrobacter vallis
GCF_016401385.1	frameshift	TGA	39.5	TRUE	Bacteria;Firmicutes;Bacillota;Bacilli;Bacillales;Bacillaceae;Fictibacillus;Fictibacillus halophilus
GCF_000321415.2	frameshift	TGA	66.5	TRUE	Bacteria;Gammaproteobacteria;Gammaproteobacteria;Chromatiales;Ectothiorhodospiraceae;Thioalkalivibrio;Thioalkalivibrio nitratireducens;Thioalkalivibrio nitratireducens DSM 14787
GCF_008694105.1	frameshift	TGA	53.5	TRUE	Bacteria;Firmicutes;Bacillota;Bacilli;Lactobacillales;Lactobacillaceae;Schleiferilactobacillus;Schleiferilactobacillus harbinensis
GCF_005877905.1	frameshift	TGA	65	TRUE	Bacteria;Gammaproteobacteria;Gammaproteobacteria;Pseudomonadales;Pseudomonadaceae;Pseudomonas;Pseudomonas nicosulfuronedens
GCF_000409775.1	frameshift	TGA	58.5	TRUE	Bacteria;Gammaproteobacteria;Gammaproteobacteria;Oceanospirillales;Halomonadaceae;Halomonas;Halomonas anticariensis;Halomonas anticariensis FP35 = DSM 16096
GCF_900476375.1	frameshift	TGA	47	TRUE	Bacteria;Firmicutes;Bacillota;Negativicutes;Veillonellales;Veillonellaceae;Lucifera;Lucifera butyrica
GCF_014211975.1	frameshift	TGA	47	TRUE	Bacteria;Gammaproteobacteria;Gammaproteobacteria;Cellvibrionales;Cellvibrionaceae;Teredinibacter;Teredinibacter haidensis
GCF_000758685.1	frameshift	TGA	53.5	TRUE	Bacteria;Firmicutes;Bacillota;Bacilli;Bacillales;Paenibacillaceae;Paenibacillus;Paenibacillus stellifer
GCF_001465255.1	frameshift	TGA	49.5	TRUE	Bacteria;Firmicutes;Bacillota;Bacilli;Bacillales;Paenibacillaceae;Paenibacillus;Paenibacillus naphthalenovorans
GCF_000306965.1	frameshift	TGA	37.5	TRUE	Bacteria;Firmicutes;Bacillota;Bacilli;Bacillales;Bacillaceae;Amphibacillus;Amphibacillus jilinensis;Amphibacillus jilinensis Y1
GCF_900104455.1	frameshift	TGA	49	TRUE	Bacteria;Firmicutes;Bacillota;Negativicutes;Selenomonadales;Sporomusaceae;Dendrosporobacter;Dendrosporobacter quercicolus
GCF_019145235.1	frameshift	TGA	58.5	TRUE	Bacteria;Gammaproteobacteria;Gammaproteobacteria;Pseudomonadales;Pseudomonadaceae;Pseudomonas;Pseudomonas farris
GCF_000731675.1	frameshift	TGA	62.5	TRUE	Bacteria;Gammaproteobacteria;Gammaproteobacteria;Pseudomonadales;Pseudomonadaceae;Pseudomonas;Pseudomonas capeferrum
GCF_000420525.1	frameshift	TGA	50	TRUE	Bacteria;Betaproteobacteria;Betaproteobacteria;Neisseriales;Chromobacteriaceae;Aquaspirillum;Aquaspirillum serpens;Aquaspirillum serpens DSM 68
GCF_010915725.1	frameshift	TGA	62.5	TRUE	Bacteria;Gammaproteobacteria;Gammaproteobacteria;Chromatiales;Chromatiaceae;Thiorhodococcus;Thiorhodococcus mannitoliphagus
GCF_004565465.1	frameshift	TGA	43	TRUE	Bacteria;Firmicutes;Bacillota;Bacilli;Bacillales;Bacillaceae;Lentibacillus;Lentibacillus salicampi
GCF_009650095.1	frameshift	TGA	36.5	TRUE	Bacteria;Firmicutes;Bacillota;Bacilli;Bacillales;Bacillaceae;Gracilibacillus;Gracilibacillus salitolerans
GCF_025060755.1	frameshift	TGA	53.5	TRUE	Bacteria;Firmicutes;Bacillota;Bacilli;Bacillales;Paenibacillaceae;Paenibacillus;Paenibacillus doosanensis
GCF_009363095.1	frameshift	TGA	53	TRUE	Bacteria;Firmicutes;Bacillota;Bacilli;Bacillales;Paenibacillaceae;Paenibacillus;Paenibacillus cellulositrophicus
GCF_024584585.1	frameshift	TGA	58	TRUE	Bacteria;Gammaproteobacteria;Gammaproteobacteria;Pseudomonadales;Pseudomonadaceae;Pseudomonas;Pseudomonas syringae group;Pseudomonas syringae group genomosp. 2;Pseudomonas ficuserectae
GCF_001400515.1	frameshift	TGA	58.5	TRUE	Bacteria;Gammaproteobacteria;Gammaproteobacteria;Pseudomonadales;Pseudomonadaceae;Pseudomonas;Pseudomonas syringae group;Pseudomonas syringae group genomosp. 2;Pseudomonas meliae
GCF_002233675.1	frameshift	TGA	51	TRUE	Bacteria;Firmicutes;Bacillota;Bacilli;Bacillales;Paenibacillaceae;Paenibacillus;Paenibacillus herberti
GCF_009684715.1	frameshift	TGA	36.5	TRUE	Bacteria;Gammaproteobacteria;Gammaproteobacteria;Pasteurellales;Pasteurellaceae;Otariodibacter;Otariodibacter oris
GCF_001999225.1	frameshift	TGA	39	TRUE	Bacteria;Gammaproteobacteria;Gammaproteobacteria;Alteromonadales;Pseudoalteromonadaceae;Pseudoalteromonas;Pseudoalteromonas aliena
GCF_000425785.1	frameshift	TGA	62	TRUE	Bacteria;Gammaproteobacteria;Gammaproteobacteria;Pseudomonadales;Pseudomonadaceae;Pseudomonas;Pseudomonas taiwanensis;Pseudomonas taiwanensis DSM 21245
GCF_003966895.1	frameshift	TGA	46.5	TRUE	Bacteria;Firmicutes;Bacillota;Negativicutes;Selenomonadales;Sporomusaceae;Methylomusa;Methylomusa anaerophila
GCF_024626525.1	frameshift	TGA	37.5	TRUE	Bacteria;Firmicutes;Bacillota;Bacilli;Bacillales;Bacillaceae;Lederbergia;Lederbergia panacisoli
GCF_020034655.1	frameshift	TGA	61	TRUE	Bacteria;Gammaproteobacteria;Gammaproteobacteria;Xanthomonadales;Xanthomonadaceae;Thermomonas;Thermomonas beijingensis
GCF_009738105.1	frameshift	TGA	37	TRUE	Bacteria;Firmicutes;Bacillota;Bacilli;Lactobacillales;Streptococcaceae;Streptococcus;Streptococcus mutans
GCF_004354085.1	frameshift	TGA	60	TRUE	Bacteria;Gammaproteobacteria;Gammaproteobacteria;Cellvibrionales;Halieaceae;Seongchinamella;Seongchinamella unica
GCF_009846885.1	frameshift	TGA	53	TRUE	Bacteria;Firmicutes;Bacillota;Bacilli;Bacillales;Paenibacillaceae;Paenibacillus;Paenibacillus puerhi
GCF_001999945.1	frameshift	TGA	55.5	TRUE	Bacteria;Gammaproteobacteria;Gammaproteobacteria;Cellvibrionales;Microbulbiferaceae;Microbulbifer;Microbulbifer agarilyticus
GCF_018966525.1	frameshift	TGA	50	TRUE	Bacteria;Firmicutes;Bacillota;Bacilli;Bacillales;Paenibacillaceae;Paenibacillus;Paenibacillus sophorae
GCF_001307805.1	frameshift	TGA	42	TRUE	Bacteria;Firmicutes;Bacillota;Bacilli;Bacillales;Bacillaceae;Lentibacillus;Lentibacillus amyloliquefaciens
GCF_002902845.1	frameshift	TGA	62.5	TRUE	Bacteria;Betaproteobacteria;Betaproteobacteria;Neisseriales;Chromobacteriaceae;Chromobacterium group;Chromobacterium;Chromobacterium sinusclupearum
GCF_003206065.1	frameshift	TGA	60.5	TRUE	Bacteria;Gammaproteobacteria;Gammaproteobacteria;Oceanospirillales;Halomonadaceae;Salinicola;Salinicola halimionae
GCF_000421765.1	frameshift	TGA	48.5	TRUE	Bacteria;Gammaproteobacteria;Gammaproteobacteria;Pseudomonadales;Pseudomonadaceae;Denitrificimonas;Denitrificimonas caeni;Denitrificimonas caeni DSM 24390
GCF_900115475.1	frameshift	TGA	62.5	TRUE	Bacteria;Gammaproteobacteria;Gammaproteobacteria;Pseudomonadales;Pseudomonadaceae;Pseudomonas;Pseudomonas composti
GCF_016583795.1	frameshift	TGA	59.5	TRUE	Bacteria;Gammaproteobacteria;Gammaproteobacteria;Chromatiales;Chromatiaceae;Rhabdochromatium;Rhabdochromatium marinum
GCF_021290925.1	frameshift	TGA	43.5	TRUE	Bacteria;Gammaproteobacteria;Gammaproteobacteria;Cellvibrionales;Cellvibrionaceae;Sessilibacter;Sessilibacter corallicola
GCF_900167515.1	frameshift	TGA	42	TRUE	Bacteria;Firmicutes;Bacillota;Bacilli;Bacillales;Planococcaceae;Sporosarcina;Sporosarcina newyorkensis
GCF_014268655.2	frameshift	TGA	60.5	TRUE	Bacteria;Gammaproteobacteria;Gammaproteobacteria;Pseudomonadales;Pseudomonadaceae;Pseudomonas;Pseudomonas marvdashtae
GCF_001750105.1	frameshift	TGA	59	TRUE	Bacteria;Gammaproteobacteria;Gammaproteobacteria;Cellvibrionales;Microbulbiferaceae;Microbulbifer;Microbulbifer aggregans
GCF_000380565.1	frameshift	TGA	49	TRUE	Bacteria;Gammaproteobacteria;Gammaproteobacteria;Cellvibrionales;Microbulbiferaceae;Microbulbifer;Microbulbifer variabilis;Microbulbifer variabilis ATCC 700307
GCF_003671975.1	frameshift	TGA	61.5	TRUE	Bacteria;Gammaproteobacteria;Gammaproteobacteria;Pseudomonadales;Pseudomonadaceae;Pseudomonas;Pseudomonas putida group;Pseudomonas monteilii
GCF_022354425.1	no frameshift	NA	42.5	TRUE	Bacteria;Betaproteobacteria;Betaproteobacteria;Neisseriales;Neisseriaceae;Wielerella;Wielerella bovis
GCF_001708955.1	frameshift	TGA	52	TRUE	Bacteria;Gammaproteobacteria;Gammaproteobacteria;Gammaproteobacteria incertae sedis;sulfur-oxidizing symbionts;Candidatus Thiodiazotropha;Candidatus Thiodiazotropha endoloripes
GCF_014268745.2	frameshift	TGA	61	TRUE	Bacteria;Gammaproteobacteria;Gammaproteobacteria;Pseudomonadales;Pseudomonadaceae;Pseudomonas;Pseudomonas zanjanensis
GCF_000972175.1	frameshift	TGA	59	TRUE	Bacteria;Gammaproteobacteria;Gammaproteobacteria;Pseudomonadales;Pseudomonadaceae;Pseudomonas;Pseudomonas syringae group;Pseudomonas syringae group genomosp. 2;Pseudomonas syringae pv. coryli;Pseudomonas syringae pv. coryli str. NCPPB 4273
GCF_000469325.1	frameshift	TGA	56.5	TRUE	Bacteria;Firmicutes;Bacillota;Bacilli;Lactobacillales;Lactobacillaceae;Schleiferilactobacillus;Schleiferilactobacillus shenzhenensis;Schleiferilactobacillus shenzhenensis LY-73
GCF_000378505.1	frameshift	TGA	59	TRUE	Bacteria;Gammaproteobacteria;Gammaproteobacteria;Oceanospirillales;Halomonadaceae;Halomonas;Halomonas lutea;Halomonas lutea DSM 23508
GCF_900113745.1	frameshift	TGA	58.5	TRUE	Bacteria;Gammaproteobacteria;Gammaproteobacteria;Pseudomonadales;Pseudomonadaceae;Pseudomonas;Pseudomonas guineae
GCF_013371085.1	frameshift	TGA	54.5	TRUE	Bacteria;Gammaproteobacteria;Gammaproteobacteria;Oceanospirillales;Halomonadaceae;Halomonas;Halomonas maris
GCF_000364845.1	frameshift	TGA	58.5	TRUE	Bacteria;Gammaproteobacteria;Gammaproteobacteria;Pseudomonadales;Marinobacteraceae;Marinobacter;Marinobacter nanhaiticus;Marinobacter nanhaiticus D15-8W
GCF_900141965.1	frameshift	TGA	40	TRUE	Bacteria;Gammaproteobacteria;Gammaproteobacteria;Alteromonadales;Pseudoalteromonadaceae;Pseudoalteromonas;Pseudoalteromonas marina
GCF_000615945.1	frameshift	TGA	39.5	TRUE	Bacteria;Firmicutes;Bacillota;Bacilli;Bacillales;Bacillaceae;Caldalkalibacillus;Caldalkalibacillus mannanilyticus;Caldalkalibacillus mannanilyticus JCM 10596
GCF_004001065.1	frameshift	TGA	49.5	TRUE	Bacteria;Firmicutes;Bacillota;Bacilli;Bacillales;Paenibacillaceae;Paenibacillus;Paenibacillus xylaniclasticus
GCF_000285515.1	frameshift	TGA	48	TRUE	Bacteria;Firmicutes;Bacillota;Bacilli;Bacillales;Paenibacillaceae;Paenibacillus;Paenibacillus senegalensis;Paenibacillus senegalensis JC66
GCF_000733715.2	frameshift	TGA	62.5	TRUE	Bacteria;Gammaproteobacteria;Gammaproteobacteria;Pseudomonadales;Pseudomonadaceae;Pseudomonas;Pseudomonas aeruginosa group;Pseudomonas mendocina;Pseudomonas mendocina S5.2
GCF_016107555.1	frameshift	TGA	46.5	TRUE	Bacteria;Gammaproteobacteria;Gammaproteobacteria;Moraxellales;Moraxellaceae;Psychrobacter;Psychrobacter celer
GCF_900086655.1	frameshift	TGA	49	TRUE	Bacteria;Firmicutes;Bacillota;Bacilli;Bacillales;Paenibacillaceae;Paenibacillus;Paenibacillus tuaregi
GCF_002075795.1	frameshift	TGA	41	TRUE	Bacteria;Gammaproteobacteria;Gammaproteobacteria;Alteromonadales;Shewanellaceae;Shewanella;Shewanella japonica
GCF_001467975.1	frameshift	TGA	43	TRUE	Bacteria;Gammaproteobacteria;Gammaproteobacteria;Legionellales;Legionellaceae;Legionella;Legionella quinlivanii
GCF_000722545.1	frameshift	TGA	53	TRUE	Bacteria;Firmicutes;Bacillota;Bacilli;Bacillales;Paenibacillaceae;Paenibacillus;Paenibacillus tyrfis
GCF_025567165.1	frameshift	TGA	50	TRUE	Bacteria;Firmicutes;Bacillota;Clostridia;Eubacteriales;Lachnospiraceae;Laedolimicola;Laedolimicola ammoniilytica
GCF_003574485.1	frameshift	TGA	38	TRUE	Bacteria;Gammaproteobacteria;Gammaproteobacteria;Thiotrichales;Fastidiosibacteraceae;Facilibium;Facilibium subflavum
GCF_000806415.1	frameshift	TGA	66	TRUE	Bacteria;Gammaproteobacteria;Gammaproteobacteria;Pseudomonadales;Pseudomonadaceae;Pseudomonas;Pseudomonas flexibilis
GCF_002795845.1	frameshift	TGA	53	TRUE	Bacteria;Gammaproteobacteria;Gammaproteobacteria;Oceanospirillales;Saccharospirillaceae;Reinekea;Reinekea forsetii
GCF_014502795.1	frameshift	TGA	48.5	TRUE	Bacteria;Firmicutes;Bacillota;Clostridia;Eubacteriales;Heliobacteriaceae;Heliobacterium;Heliobacterium chlorum
GCF_023555375.1	frameshift	TAA	66.5	TRUE	Bacteria;Gammaproteobacteria;Gammaproteobacteria;Chromatiales;Thioalkalibacteraceae;Guyparkeria;Guyparkeria hydrothermalis
GCF_026901265.1	frameshift	TGA	57.5	TRUE	Bacteria;Gammaproteobacteria;Gammaproteobacteria;Oceanospirillales;Halomonadaceae;Halomonas;Halomonas janggokensis
GCF_022267535.1	frameshift	TGA	40	TRUE	Bacteria;Gammaproteobacteria;Gammaproteobacteria;Alteromonadales;Psychromonadaceae;Psychromonas;Psychromonas antarctica
GCF_904846685.1	frameshift	TGA	45	TRUE	Bacteria;Gammaproteobacteria;Gammaproteobacteria;Moraxellales;Moraxellaceae;Psychrobacter;Psychrobacter submarinus
GCF_003258515.1	frameshift	TGA	63	TRUE	Bacteria;Gammaproteobacteria;Gammaproteobacteria;Pseudomonadales;Marinobacteraceae;Marinobacter;Marinobacter bohaiensis
GCF_900177005.1	frameshift	TGA	35.5	TRUE	Bacteria;Firmicutes;Bacillota;Bacilli;Bacillales;Bacillaceae;Bacillus;Bacillus cereus group;Bacillus mobilis
GCF_000013765.1	frameshift	TGA	45	TRUE	Bacteria;Gammaproteobacteria;Gammaproteobacteria;Alteromonadales;Shewanellaceae;Shewanella;Shewanella denitrificans;Shewanella denitrificans OS217
GCF_002209385.1	frameshift	TGA	51	TRUE	Bacteria;Gammaproteobacteria;Gammaproteobacteria;Methylococcales;Methylococcaceae;Methylovulum;Methylovulum psychrotolerans
GCF_904846055.1	frameshift	TGA	45.5	TRUE	Bacteria;Gammaproteobacteria;Gammaproteobacteria;Moraxellales;Moraxellaceae;Psychrobacter;Psychrobacter ciconiae
GCF_001982605.1	frameshift	TGA	46.5	TRUE	Bacteria;Gammaproteobacteria;Gammaproteobacteria;Moraxellales;Moraxellaceae;Alkanindiges;Alkanindiges hydrocarboniclasticus
GCF_002310835.1	frameshift	TGA	40.5	TRUE	Bacteria;Gammaproteobacteria;Gammaproteobacteria;Alteromonadales;Pseudoalteromonadaceae;Pseudoalteromonas;Pseudoalteromonas tetraodonis
GCF_900110925.1	frameshift	TGA	62	TRUE	Bacteria;Gammaproteobacteria;Gammaproteobacteria;Pseudomonadales;Pseudomonadaceae;Pseudomonas;Pseudomonas cuatrocienegasensis
GCF_002951835.1	no frameshift	NA	41.5	TRUE	Bacteria;Betaproteobacteria;Betaproteobacteria;Neisseriales;Neisseriaceae;Simonsiella;Simonsiella muelleri;Simonsiella muelleri ATCC 29453
GCF_900110485.1	frameshift	TGA	48	TRUE	Bacteria;Firmicutes;Bacillota;Negativicutes;Selenomonadales;Sporomusaceae;Propionispora;Propionispora vibrioides
GCF_016908595.1	frameshift	TGA	41.5	TRUE	Bacteria;Firmicutes;Bacillota;Bacilli;Bacillales;Bacillales incertae sedis;Geomicrobium;Geomicrobium sediminis
GCF_923077115.1	frameshift	TGA	50	TRUE	Bacteria;Gammaproteobacteria;Gammaproteobacteria;Cellvibrionales;Spongiibacteraceae;Sinobacterium;Sinobacterium norvegicum
[truncated: 10,754 more rows]

## Sheet: Table_S2
assembly	FS_presence	total_TGA_stops	total_stops	proportion_TGA_stops
GCF_000007745.1	frameshift	186	2101	8.85293
GCF_000196275.1	frameshift	1904	3081	61.7981
GCF_000026105.1	frameshift	3632	5099	71.2297
GCF_000013985.1	no frameshift	2146	3246	66.1121
GCF_000013025.1	frameshift	2123	3493	60.7787
GCF_000014505.1	frameshift	138	1739	7.9356
GCF_000015345.1	frameshift	324	1290	25.1163
GCF_000016845.1	frameshift	1763	3119	56.5245
GCF_000018145.1	no frameshift	3069	4250	72.2118
GCF_000018885.1	no frameshift	1384	3218	43.0081
GCF_000067205.1	frameshift	2973	4992	59.5553
GCF_000021045.1	frameshift	3641	4765	76.4113
GCF_000023865.1	no frameshift	3127	3882	80.5513
GCF_000024785.1	no frameshift	4004	4864	82.3191
GCF_000025005.1	frameshift	746	2849	26.1846
GCF_000093065.1	no frameshift	115	469	24.5203
GCF_000025905.1	frameshift	635	3018	21.0404
GCF_000092785.1	frameshift	622	1878	33.1203
GCF_000196315.1	frameshift	159	2672	5.9506
GCF_000179015.2	frameshift	3445	4609	74.7451
GCF_000186225.1	no frameshift	909	3250	27.9692
GCF_000175295.2	frameshift	589	2292	25.6981
GCF_000190595.1	frameshift	122	3285	3.71385
GCF_000192865.1	frameshift	710	4166	17.0427
GCF_000208385.1	frameshift	1043	1839	56.7156
GCF_000270245.1	no frameshift	3982	5113	77.8799
GCF_000253035.1	frameshift	550	2558	21.5012
GCF_000269985.1	no frameshift	6226	7540	82.5729
GCF_000247605.1	frameshift	703	3619	19.4253
GCF_000455605.1	frameshift	147	2705	5.43438
GCF_000164905.1	no frameshift	897	1905	47.0866
GCF_000194115.1	frameshift	140	1912	7.32218
GCF_000264455.2	frameshift	5127	5818	88.1231
GCF_000265405.1	frameshift	818	3751	21.8075
GCF_000265425.1	frameshift	1141	4246	26.8724
GCF_000266885.1	no frameshift	1768	4120	42.9126
GCF_000317145.1	frameshift	1192	6388	18.66
GCF_000331995.1	frameshift	828	2560	32.3438
GCF_000157355.2	frameshift	694	3109	22.3223
GCF_000397185.1	no frameshift	95	907	10.4741
GCF_000404185.1	no frameshift	490	3013	16.2629
GCF_000478885.1	no frameshift	412	2275	18.1099
GCF_000152725.1	no frameshift	3135	4130	75.908
GCF_000168295.1	frameshift	275	1432	19.2039
GCF_000173615.1	no frameshift	410	1450	28.2759
GCF_000176375.1	frameshift	717	3865	18.5511
GCF_000300975.2	frameshift	3307	4865	67.9753
GCF_000204545.1	frameshift	216	962	22.4532
GCF_000220155.1	frameshift	534	2877	18.561
GCF_000231445.1	frameshift	273	2223	12.2807
GCF_000226955.1	no frameshift	2792	3814	73.204
GCF_000258765.1	frameshift	304	2849	10.6704
GCF_000517065.1	frameshift	578	3185	18.1476
GCF_000269805.1	no frameshift	2258	2759	81.8412
GCF_000276805.1	frameshift	424	4218	10.0522
GCF_000298295.1	frameshift	1129	4057	27.8284
GCF_000330725.2	frameshift	1450	4071	35.6178
GCF_000341245.1	no frameshift	4315	5464	78.9714
GCF_000341265.1	no frameshift	3720	5154	72.1769
GCF_000341005.1	no frameshift	3438	4527	75.9443
GCF_000320365.1	frameshift	294	1812	16.2252
GCF_000348925.1	frameshift	874	4079	21.4268
GCF_000829055.1	frameshift	812	2765	29.3671
GCF_002355375.1	frameshift	781	3966	19.6924
GCF_009936215.1	no frameshift	1114	1965	56.6921
GCF_013340845.1	frameshift	426	2301	18.5137
GCF_009177095.1	no frameshift	1678	5400	31.0741
GCF_011398155.1	frameshift	432	2355	18.3439
GCF_011764545.1	no frameshift	5737	8522	67.3199
GCF_018324255.1	no frameshift	5832	7168	81.3616
GCF_014466955.1	no frameshift	5117	7031	72.7777
GCF_014701115.1	no frameshift	6114	8018	76.2534
GCF_018324105.1	frameshift	575	3093	18.5904
GCF_019704535.1	frameshift	3026	4206	71.9448
GCF_024347035.1	frameshift	618	3990	15.4887
GCF_020885575.1	frameshift	5776	9271	62.3018
GCF_024347215.1	no frameshift	1440	4626	31.1284
GCF_024347395.1	frameshift	526	4036	13.0327
GCF_024347495.1	frameshift	485	4374	11.0882
GCF_023169965.1	frameshift	2358	4003	58.9058
GCF_000454725.1	frameshift	157	949	16.5437
GCF_000350545.1	frameshift	2261	4602	49.1308
GCF_000671395.1	no frameshift	1454	3127	46.4982
GCF_000372085.1	no frameshift	414	1847	22.4147
GCF_000372445.1	no frameshift	337	2067	16.3038
GCF_000376105.1	frameshift	1519	4451	34.1272
GCF_000375405.1	frameshift	276	2200	12.5455
GCF_000376945.1	frameshift	1336	3425	39.0073
GCF_015356855.1	frameshift	1736	3296	52.6699
GCF_000422245.1	frameshift	1524	2922	52.1561
GCF_000420545.1	frameshift	1964	2871	68.4082
GCF_000421505.1	frameshift	1693	6496	26.0622
GCF_000421565.1	no frameshift	2973	3922	75.8032
GCF_000421585.1	frameshift	502	2184	22.9853
GCF_000427825.1	no frameshift	3036	4154	73.0862
GCF_000429445.1	frameshift	1562	4804	32.5146
GCF_000429685.1	frameshift	1020	4336	23.524
GCF_000426645.1	no frameshift	4194	5051	83.0331
GCF_000422725.1	frameshift	256	3990	6.41604
GCF_000423525.1	frameshift	254	2269	11.1944
GCF_000423725.1	frameshift	419	2019	20.7528
GCF_000425065.1	no frameshift	6195	7542	82.14
GCF_000422305.1	frameshift	2065	3027	68.2194
GCF_000714535.1	no frameshift	2663	3530	75.4391
GCF_000471625.1	frameshift	387	2682	14.4295
GCF_000473145.1	no frameshift	2845	4328	65.7348
GCF_000484635.1	frameshift	2722	3505	77.6605
GCF_000484695.1	no frameshift	3635	4745	76.607
GCF_001434555.1	frameshift	150	1538	9.75293
GCF_001436375.1	frameshift	543	3277	16.57
GCF_001434515.1	frameshift	127	1739	7.30305
GCF_002895525.1	no frameshift	576	1864	30.9013
GCF_000514815.1	no frameshift	3581	4684	76.4518
GCF_000308575.1	no frameshift	4999	6597	75.7769
GCF_000308695.1	no frameshift	5725	7042	81.2979
GCF_000613885.1	frameshift	2165	3003	72.0946
GCF_000648275.1	no frameshift	367	1322	27.761
GCF_000513115.1	frameshift	881	4277	20.5986
GCF_000975115.1	no frameshift	752	2348	32.0273
GCF_000975135.1	no frameshift	740	2288	32.3427
GCF_001552195.1	no frameshift	5456	7201	75.7673
GCF_001571145.1	frameshift	4169	4855	85.8702
GCF_001571205.1	frameshift	4158	4851	85.7143
GCF_001592305.1	frameshift	3992	4921	81.1217
GCF_001598275.1	no frameshift	646	2370	27.2574
GCF_001612635.1	no frameshift	5207	7066	73.6909
GCF_001612885.1	no frameshift	4321	5596	77.2159
GCF_001618425.1	no frameshift	5529	7137	77.4695
GCF_001653135.1	frameshift	591	4309	13.7155
GCF_001950255.1	frameshift	347	2559	13.56
GCF_003113895.1	frameshift	1630	7305	22.3135
GCF_002260845.1	no frameshift	518	2098	24.6902
GCF_003851125.1	frameshift	1752	3499	50.0714
GCF_004305975.1	no frameshift	4362	4882	89.3486
GCF_005405105.1	frameshift	374	2828	13.2249
GCF_005405205.1	frameshift	262	1895	13.8259
GCF_005405245.1	frameshift	249	1924	12.9418
GCF_007989895.1	frameshift	706	4216	16.7457
GCF_007989625.1	frameshift	1947	3553	54.7988
GCF_007990995.1	frameshift	1312	3201	40.9872
GCF_007991275.1	frameshift	329	2962	11.1074
GCF_007992075.1	frameshift	1952	3185	61.2873
GCF_009176325.1	frameshift	3868	6499	59.5168
GCF_009932815.1	frameshift	3056	4688	65.1877
GCF_010723515.1	no frameshift	2934	4469	65.6523
GCF_010723575.1	no frameshift	3173	5888	53.8893
GCF_011170085.1	no frameshift	607	2132	28.4709
GCF_014635145.1	no frameshift	3122	3394	91.9859
GCF_014635545.1	frameshift	535	3593	14.8901
GCF_014635725.1	frameshift	288	3857	7.46694
GCF_014641945.1	no frameshift	2274	4301	52.8714
GCF_014642075.1	frameshift	1244	4873	25.5284
GCF_014643655.1	no frameshift	150	2425	6.18557
GCF_014643775.1	frameshift	2005	2765	72.5136
GCF_014644495.1	no frameshift	1903	3974	47.8863
GCF_014645755.1	no frameshift	4354	4747	91.7211
GCF_014646015.1	no frameshift	1977	2968	66.6105
GCF_014646035.1	no frameshift	3393	3951	85.877
GCF_014646075.1	no frameshift	4168	4941	84.3554
GCF_014646655.1	frameshift	364	3300	11.0303
GCF_014648055.1	no frameshift	6255	7559	82.749
GCF_014648395.1	no frameshift	5571	6379	87.3334
GCF_014648775.1	no frameshift	4589	6089	75.3654
GCF_014649495.1	no frameshift	6264	8121	77.1334
GCF_014649735.1	no frameshift	5008	6431	77.8728
GCF_014649895.1	no frameshift	5278	6456	81.7534
GCF_014650435.1	no frameshift	6259	8017	78.0716
GCF_014650715.1	no frameshift	5904	7634	77.3382
GCF_014652435.1	frameshift	2025	3652	55.4491
GCF_014652555.1	no frameshift	2565	3561	72.0303
GCF_014653945.1	no frameshift	5633	7437	75.7429
GCF_014654935.1	no frameshift	5645	7280	77.5412
GCF_016862475.1	no frameshift	7603	9546	79.6459
GCF_016862775.1	no frameshift	3435	3702	92.7877
GCF_016863635.1	no frameshift	8478	12359	68.5978
GCF_018332655.1	no frameshift	7031	9050	77.6906
GCF_022179725.1	frameshift	4181	5610	74.5276
GCF_021602155.1	frameshift	3385	5569	60.7829
GCF_021602585.1	frameshift	3703	5295	69.9339
GCF_022834715.1	no frameshift	856	1915	44.6997
GCF_900639865.1	frameshift	577	3438	16.783
GCF_902373875.1	no frameshift	1574	2307	68.2271
GCF_902374785.1	frameshift	708	4491	15.7649
GCF_902375145.1	no frameshift	1411	2363	59.7122
GCF_902375605.1	frameshift	627	3709	16.9048
GCF_902386985.1	frameshift	1693	4555	37.1679
GCF_902459685.1	frameshift	3377	5467	61.7706
GCF_902813205.1	frameshift	390	1501	25.9827
GCF_902859915.1	frameshift	4276	7117	60.0815
GCF_902860155.1	frameshift	3368	5532	60.8821
GCF_903645325.1	no frameshift	2288	2885	79.3068
GCF_903652925.1	frameshift	4234	6767	62.5683
GCF_000294655.1	no frameshift	1996	3565	55.9888
GCF_904842695.1	no frameshift	564	2061	27.3654
GCF_904845915.1	frameshift	243	2535	9.5858
GCF_905113025.1	frameshift	134	1792	7.47768
GCF_905120475.1	no frameshift	431	1760	24.4886
GCF_905220825.1	frameshift	4262	7601	56.0716
GCF_907164555.1	frameshift	3473	5773	60.1594
GCF_913919575.1	no frameshift	6289	8160	77.0711
GCF_914768025.1	frameshift	548	2180	25.1376
GCF_943169685.1	frameshift	170	1708	9.95316
GCF_947179455.1	frameshift	297	1294	22.9521
GCF_000321165.1	no frameshift	484	1961	24.6813
GCF_000750955.1	frameshift	369	2421	15.2416
GCF_000819885.1	frameshift	1739	3554	48.9308
GCF_000820145.1	frameshift	1996	4204	47.4786
GCF_000161455.1	frameshift	992	5713	17.3639
GCF_000143825.1	no frameshift	487	2189	22.2476
GCF_000166195.2	frameshift	1456	6997	20.8089
GCF_004137795.1	frameshift	1347	4420	30.4751
GCF_006704145.1	frameshift	794	5033	15.7759
GCF_000600005.1	frameshift	508	2211	22.976
GCF_000931575.1	frameshift	156	1736	8.98618
GCF_000632985.1	frameshift	263	806	32.6303
GCF_000661955.1	frameshift	2890	4010	72.0698
GCF_000758725.1	frameshift	1265	5914	21.3899
GCF_000968375.1	frameshift	488	5195	9.39365
GCF_000973505.1	frameshift	91	591	15.3976
GCF_000960975.1	frameshift	3014	4447	67.776
GCF_001077815.2	no frameshift	1822	3078	59.1943
GCF_001022135.1	frameshift	1964	5860	33.5154
GCF_001263395.1	no frameshift	928	1449	64.0442
GCF_001050135.1	frameshift	880	4784	18.3946
GCF_001620265.1	no frameshift	3603	4897	73.5757
GCF_001281485.1	no frameshift	1682	2737	61.4541
GCF_001302585.1	no frameshift	7865	10714	73.4086
GCF_000264945.2	no frameshift	2558	3751	68.1951
GCF_000967305.2	frameshift	1559	3793	41.102
GCF_000733715.2	frameshift	3226	5006	64.4427
GCF_001465545.3	frameshift	3321	5344	62.1445
GCF_001534665.1	no frameshift	79	628	12.5796
GCF_001518795.1	frameshift	95	1841	5.16024
GCF_002865995.1	frameshift	115	3412	3.37046
GCF_000785705.2	no frameshift	1632	4692	34.7826
GCF_001611975.1	frameshift	1268	2221	57.0914
GCF_002005465.1	frameshift	2095	3128	66.9757
GCF_001663675.1	frameshift	380	2561	14.838
GCF_001648155.1	no frameshift	333	4311	7.72443
GCF_001686985.1	frameshift	4181	6802	61.4672
GCF_001629705.1	frameshift	695	4257	16.3261
GCF_001663855.1	frameshift	3264	5817	56.1114
GCF_001687625.2	frameshift	963	3165	30.4265
GCF_001687545.1	no frameshift	1655	2519	65.7007
GCF_001753165.1	frameshift	2137	3327	64.232
GCF_001753205.1	frameshift	786	3241	24.2518
GCF_002777255.1	frameshift	1306	5708	22.8802
GCF_001857965.1	frameshift	208	3152	6.59898
GCF_002764115.1	frameshift	3265	5963	54.7543
GCF_002243665.1	frameshift	1349	3581	37.671
GCF_002215215.1	frameshift	3593	6632	54.1767
GCF_001922385.1	no frameshift	3178	4661	68.1828
GCF_002250055.1	frameshift	681	4839	14.0732
GCF_002849895.1	frameshift	236	2274	10.3782
GCF_001953955.1	no frameshift	254	2148	11.825
GCF_001999945.1	frameshift	1271	3469	36.6388
GCF_002101395.1	frameshift	1277	3950	32.3291
GCF_003957745.1	frameshift	1740	4145	41.9783
GCF_002157855.1	frameshift	828	4235	19.5514
GCF_002157895.1	frameshift	594	2967	20.0202
GCF_002211785.1	frameshift	281	2367	11.8716
GCF_002305855.1	frameshift	5517	8081	68.2713
GCF_003347095.1	frameshift	179	1707	10.4862
GCF_002285575.1	frameshift	276	2746	10.051
GCF_002288525.1	frameshift	3621	5592	64.7532
GCF_003065385.1	frameshift	386	1892	20.4017
GCF_002354875.1	no frameshift	5585	6913	80.7898
GCF_002688585.1	frameshift	155	1227	12.6324
GCF_002804065.1	frameshift	1874	3143	59.6246
GCF_002812485.1	frameshift	1855	4322	42.9199
GCF_002865605.1	no frameshift	2134	3145	67.8537
GCF_002879715.1	frameshift	3717	6043	61.5092
GCF_002906475.1	frameshift	613	4749	12.908
GCF_004116975.1	frameshift	486	3485	13.9455
GCF_004124255.1	frameshift	220	858	25.641
GCF_004117075.1	no frameshift	788	2062	38.2153
GCF_002998295.1	no frameshift	91	1479	6.15281
GCF_003992745.1	frameshift	1429	4742	30.135
GCF_004328865.1	frameshift	384	3971	9.67011
GCF_003008555.2	no frameshift	3045	4096	74.3408
GCF_003012915.1	frameshift	325	2275	14.2857
GCF_003015185.1	frameshift	3114	4581	67.9764
GCF_009914055.1	frameshift	1473	4318	34.113
GCF_003149515.1	frameshift	803	4442	18.0774
GCF_004006435.1	frameshift	913	4127	22.1226
GCF_003177055.1	frameshift	3891	6316	61.6054
GCF_003173015.1	frameshift	1932	3021	63.9523
GCF_003268655.1	no frameshift	1897	3952	48.001
GCF_003330725.1	frameshift	2592	6219	41.6787
GCF_003344925.1	frameshift	128	2627	4.87248
GCF_003346755.1	no frameshift	294	2662	11.0443
GCF_004124235.1	frameshift	1163	4286	27.1349
GCF_004359355.1	frameshift	4618	8217	56.2006
GCF_003627095.1	no frameshift	699	2577	27.1246
GCF_004293625.1	frameshift	368	2425	15.1753
GCF_003812925.1	frameshift	1632	5371	30.3854
GCF_003815975.1	no frameshift	465	4754	9.78124
GCF_003963535.1	no frameshift	7049	9301	75.7875
GCF_003970735.1	no frameshift	3139	4314	72.7631
GCF_003971235.1	no frameshift	428	4481	9.55144
GCF_003990335.1	frameshift	1025	4029	25.4406
GCF_004014855.1	no frameshift	271	2882	9.40319
GCF_004135365.1	frameshift	855	3864	22.1273
GCF_004328555.1	no frameshift	3038	3926	77.3816
GCF_018739485.1	frameshift	875	5589	15.6558
GCF_007745435.1	frameshift	1709	4151	41.1708
GCF_004684345.1	frameshift	1347	4538	29.6827
GCF_004792515.1	frameshift	163	1930	8.4456
GCF_005155025.1	no frameshift	2160	3956	54.6006
GCF_008330085.1	frameshift	1866	5334	34.9831
GCF_005886435.1	no frameshift	1374	1757	78.2015
GCF_006337125.1	no frameshift	2760	3116	88.5751
GCF_006459125.1	no frameshift	343	2942	11.6587
GCF_006542295.1	frameshift	293	1356	21.6077
GCF_006711645.1	frameshift	1835	5412	33.9061
GCF_006965545.2	frameshift	667	3902	17.0938
GCF_007301515.1	frameshift	620	3712	16.7026
GCF_007556775.1	frameshift	1859	2489	74.6886
GCF_007632255.1	frameshift	1365	4869	28.0345
GCF_007859635.1	no frameshift	1898	3397	55.8728
GCF_007993795.1	frameshift	391	3062	12.7694
GCF_008153345.1	frameshift	599	2849	21.0249
GCF_009627355.1	frameshift	2192	3448	63.5731
GCF_008244765.1	frameshift	773	3737	20.685
GCF_008369745.1	frameshift	348	4556	7.63828
GCF_016804345.1	no frameshift	4079	5168	78.928
GCF_008831485.1	frameshift	149	1581	9.42441
GCF_009184845.1	frameshift	826	3338	24.7454
GCF_009301415.1	no frameshift	2831	4140	68.3816
GCF_009363095.1	frameshift	1885	6645	28.3672
GCF_014926585.1	frameshift	1950	3875	50.3226
GCF_009557235.1	frameshift	301	2552	11.7947
GCF_009648975.1	frameshift	1747	5191	33.6544
GCF_009914535.1	no frameshift	3349	4543	73.7178
GCF_012769535.1	no frameshift	2123	3069	69.1756
GCF_014262665.1	no frameshift	347	1800	19.2778
GCF_009789675.1	frameshift	4413	6969	63.3233
GCF_009911755.1	frameshift	4046	5595	72.3146
GCF_011046555.1	frameshift	259	3425	7.56204
GCF_011046895.1	frameshift	2989	4558	65.577
GCF_011304355.1	no frameshift	187	1554	12.0335
GCF_011604685.1	frameshift	1604	7081	22.6522
GCF_013096725.2	frameshift	295	1370	21.5328
GCF_012648005.1	frameshift	865	4052	21.3475
GCF_012931845.1	no frameshift	2801	3124	89.6607
GCF_013394595.1	frameshift	469	3851	12.1787
GCF_013155125.1	no frameshift	5685	7003	81.1795
GCF_013282725.1	frameshift	1110	3976	27.9175
GCF_013284055.1	no frameshift	682	3089	22.0783
GCF_013347125.1	no frameshift	2906	4785	60.7315
GCF_021432765.1	frameshift	2592	3668	70.6652
GCF_013423785.1	no frameshift	762	3332	22.8691
GCF_013466425.1	no frameshift	3385	5571	60.7611
GCF_011600945.2	no frameshift	470	1775	26.4789
GCF_022559225.1	frameshift	665	4231	15.7173
GCF_014337155.1	frameshift	436	2665	16.3602
GCF_014495845.1	frameshift	4465	5684	78.5538
GCF_015240255.1	frameshift	687	3547	19.3685
GCF_014879295.1	frameshift	313	2290	13.6681
GCF_015277815.1	no frameshift	2826	3339	84.6361
GCF_016028795.1	frameshift	284	2236	12.7013
GCF_023278125.1	frameshift	3324	5247	63.3505
GCF_019397265.1	no frameshift	6604	8420	78.4323
GCF_016801755.1	no frameshift	2150	3893	55.2273
GCF_022647325.1	frameshift	1779	4235	42.0071
GCF_017498685.1	frameshift	970	3388	28.6305
GCF_017603605.1	no frameshift	588	1927	30.5138
GCF_017815515.1	frameshift	2690	3586	75.0139
GCF_020025155.1	frameshift	2157	3304	65.2845
GCF_018394055.1	no frameshift	99	1477	6.70278
GCF_021018765.1	frameshift	3666	5795	63.2614
GCF_018604565.1	no frameshift	1385	3445	40.2032
GCF_014268275.3	frameshift	3064	5672	54.0197
GCF_019443285.1	no frameshift	1974	3288	60.0365
GCF_022674245.1	frameshift	1751	4103	42.6761
GCF_019645815.1	no frameshift	2903	4609	62.9855
GCF_019856495.1	frameshift	988	3310	29.8489
GCF_020268605.1	frameshift	722	3420	21.1111
GCF_022221585.1	no frameshift	6460	8476	76.2152
GCF_022788655.1	no frameshift	2182	4280	50.9813
GCF_020990565.1	frameshift	1437	2354	61.045
GCF_025985205.1	frameshift	868	2776	31.268
GCF_021054785.1	no frameshift	162	2109	7.68137
GCF_021183825.1	frameshift	898	4294	20.9129
GCF_021365465.1	frameshift	1939	4759	40.7439
GCF_021391395.1	no frameshift	2733	4043	67.5983
GCF_023733635.1	frameshift	1753	3197	54.8327
GCF_022014715.1	frameshift	1458	4461	32.6833
GCF_022637475.1	frameshift	1895	4874	38.8798
GCF_020447175.2	frameshift	930	3080	30.1948
GCF_025272815.1	frameshift	235	2314	10.1556
GCF_025152405.1	frameshift	637	2468	25.8104
GCF_025643595.1	no frameshift	5172	6010	86.0566
GCF_025562755.1	frameshift	2129	5186	41.0528
GCF_026821955.1	no frameshift	77	764	10.0785
GCF_001282625.1	frameshift	480	2310	20.7792
GCF_001375595.1	frameshift	1717	3212	53.4558
GCF_001182725.1	no frameshift	238	1762	13.5074
GCF_001458735.1	frameshift	1619	4007	40.4043
GCF_001458115.1	frameshift	673	3795	17.7339
GCF_000159015.1	no frameshift	589	1482	39.7436
GCF_001544795.2	frameshift	4915	7753	63.3948
GCF_900060185.1	frameshift	1362	5055	26.9436
GCF_900094555.1	frameshift	3980	6704	59.3675
GCF_900100255.1	frameshift	1298	3593	36.1258
GCF_900102505.1	no frameshift	2791	3745	74.526
GCF_900102695.1	frameshift	2490	3642	68.369
GCF_900101825.1	frameshift	2788	3564	78.2267
GCF_900102015.1	no frameshift	2964	3703	80.0432
GCF_900100785.1	frameshift	921	4554	20.224
GCF_900099675.1	frameshift	104	2500	4.16
GCF_900100085.1	no frameshift	4180	5362	77.956
GCF_900101105.1	frameshift	499	3387	14.7328
GCF_900103065.1	frameshift	1892	3407	55.5327
GCF_900103515.1	frameshift	450	3851	11.6853
GCF_900103935.1	no frameshift	3171	4086	77.6065
GCF_900104185.1	frameshift	1099	4141	26.5395
GCF_900106645.1	frameshift	229	3297	6.94571
GCF_900106675.1	no frameshift	2739	4059	67.4797
GCF_900107105.1	no frameshift	4446	5090	87.3477
GCF_900107595.1	frameshift	260	2436	10.6732
GCF_900107535.1	frameshift	644	4501	14.3079
GCF_900105585.1	no frameshift	3707	4391	84.4227
GCF_900105505.1	no frameshift	422	2388	17.6717
GCF_900105115.1	frameshift	3531	5960	59.245
GCF_900104845.1	frameshift	4315	6220	69.373
GCF_900105055.1	no frameshift	6188	8399	73.6754
GCF_900105975.1	frameshift	3078	5442	56.5601
GCF_900108015.1	frameshift	196	3020	6.49007
GCF_900108855.1	frameshift	1408	5982	23.5373
GCF_900109115.1	no frameshift	4837	5867	82.4442
GCF_900109185.1	frameshift	2368	3325	71.218
GCF_900109165.1	frameshift	1628	3055	53.2897
GCF_900109255.1	frameshift	1271	4477	28.3895
GCF_900109345.1	frameshift	336	3646	9.21558
GCF_900110225.1	frameshift	1777	2462	72.1771
GCF_900110695.1	frameshift	647	3791	17.0667
GCF_900111515.1	frameshift	795	3728	21.3251
GCF_900111745.1	frameshift	4596	7350	62.5306
GCF_900111785.1	no frameshift	2691	3832	70.2244
GCF_900112045.1	frameshift	935	3500	26.7143
GCF_900111985.1	frameshift	201	3851	5.21942
GCF_900112105.1	no frameshift	313	3528	8.87188
GCF_900112225.1	frameshift	2510	4907	51.1514
GCF_900112695.1	frameshift	1215	5841	20.8012
GCF_900112845.1	no frameshift	5466	6987	78.231
GCF_900113135.1	frameshift	356	3732	9.53912
GCF_900113435.1	no frameshift	1879	3541	53.0641
GCF_900114425.1	no frameshift	328	2308	14.2114
GCF_900115055.1	no frameshift	471	4663	10.1008
GCF_900115765.1	frameshift	872	2373	36.7467
GCF_900112245.1	frameshift	311	3820	8.14136
GCF_900113315.1	no frameshift	2915	3815	76.4089
GCF_900116555.1	no frameshift	3628	4358	83.2492
GCF_900119735.1	frameshift	1863	2875	64.8
GCF_900119895.1	no frameshift	363	1733	20.9463
GCF_900129265.1	frameshift	441	2531	17.4239
GCF_900129485.1	frameshift	468	3403	13.7526
GCF_900142395.1	frameshift	633	4190	15.1074
GCF_900142715.1	frameshift	290	4616	6.2825
GCF_900142955.1	frameshift	454	4544	9.9912
GCF_900129785.1	frameshift	819	4096	19.9951
GCF_900155925.1	no frameshift	3339	3776	88.4269
GCF_900156255.1	no frameshift	2357	3430	68.7172
GCF_900156415.1	frameshift	498	3856	12.9149
GCF_900156495.1	no frameshift	3485	4088	85.2495
GCF_900156655.1	no frameshift	1942	3587	54.1399
GCF_900156755.1	frameshift	2059	2857	72.0686
GCF_900162615.1	frameshift	602	3800	15.8421
GCF_900163825.1	no frameshift	2137	2257	94.6832
GCF_900167165.1	frameshift	626	2609	23.9939
GCF_900167535.1	frameshift	2600	4920	52.8455
GCF_900168125.1	frameshift	352	4235	8.31169
GCF_900175965.1	no frameshift	1242	3259	38.1098
GCF_900176305.1	frameshift	483	3859	12.5162
GCF_900182605.1	frameshift	459	3473	13.2162
GCF_900185615.1	frameshift	403	3752	10.7409
GCF_900197595.1	no frameshift	583	2455	23.7475
GCF_900198465.1	no frameshift	354	2103	16.8331
GCF_900199455.1	frameshift	5023	8168	61.4961
GCF_000185445.1	no frameshift	589	1735	33.9481
GCF_000191405.1	frameshift	137	1956	7.00409
GCF_000204015.1	frameshift	2051	4586	44.7231
GCF_000327285.1	frameshift	1051	3432	30.6235
GCF_000612965.1	frameshift	433	1539	28.1352
GCF_009903685.1	frameshift	665	3269	20.3426
GCF_009900765.1	frameshift	3075	4346	70.7547
GCF_009909155.2	frameshift	264	3570	7.39496
GCF_010646905.1	frameshift	322	2808	11.4672
GCF_010500865.1	frameshift	522	3778	13.8168
GCF_009910725.1	frameshift	2890	4735	61.0348
GCF_010287905.1	no frameshift	3278	3707	88.4273
GCF_010686705.1	no frameshift	2521	3851	65.4635
GCF_010894435.1	frameshift	6602	9534	69.2469
GCF_011758565.1	no frameshift	775	3146	24.6345
GCF_011440395.1	frameshift	1667	4377	38.0854
GCF_011742165.1	frameshift	2890	4340	66.5899
GCF_012034175.1	no frameshift	5454	6758	80.7044
GCF_011927635.1	no frameshift	3135	4343	72.1851
GCF_011800755.1	frameshift	639	2712	23.5619
GCF_012033695.1	frameshift	2432	4479	54.2978
GCF_012163135.1	frameshift	4026	5050	79.7228
GCF_014855505.1	frameshift	1710	3851	44.4041
GCF_012911935.1	no frameshift	5561	6695	83.062
GCF_012396435.1	no frameshift	128	1730	7.39884
GCF_013283645.1	frameshift	4257	6808	62.5294
GCF_019799965.1	no frameshift	3658	3968	92.1875
GCF_013315795.1	no frameshift	5766	7585	76.0185
GCF_014884995.1	frameshift	346	2015	17.1712
GCF_013376155.1	frameshift	2485	3444	72.1545
GCF_014049385.1	frameshift	198	2116	9.35728
GCF_015354615.1	frameshift	429	2353	18.232
GCF_013870525.1	no frameshift	5589	7723	72.3683
GCF_013408405.1	frameshift	3753	5767	65.0772
GCF_013409425.1	no frameshift	2974	3343	88.962
GCF_013409965.1	no frameshift	3368	3921	85.8965
GCF_013409785.1	no frameshift	2953	3577	82.5552
GCF_016031635.1	frameshift	4631	7824	59.1897
GCF_014202575.1	frameshift	638	3197	19.9562
GCF_014207695.1	frameshift	971	4129	23.5166
GCF_014202895.1	no frameshift	324	1609	20.1367
GCF_014203215.1	frameshift	397	1473	26.9518
GCF_014203855.1	no frameshift	6253	7986	78.2995
GCF_014191985.1	frameshift	2381	3670	64.8774
GCF_014192475.1	frameshift	810	3332	24.3097
GCF_014696625.1	frameshift	1410	6487	21.7358
GCF_014698305.1	frameshift	1100	5322	20.6689
GCF_014698505.1	frameshift	1747	7647	22.8456
GCF_014698735.1	frameshift	1051	5297	19.8414
GCF_014281125.1	no frameshift	1065	2439	43.6654
GCF_014837065.1	no frameshift	1114	3418	32.5922
GCF_014836885.1	no frameshift	2461	2822	87.2077
GCF_014836845.1	frameshift	502	3752	13.3795
GCF_014836745.1	no frameshift	3068	3695	83.0311
GCF_014836765.1	frameshift	2013	3554	56.6404
GCF_014836675.1	frameshift	1551	3575	43.3846
GCF_014836555.1	no frameshift	3151	3798	82.9647
GCF_014673215.1	no frameshift	3917	4688	83.5538
GCF_014699115.1	frameshift	884	4303	20.5438
GCF_014904755.1	frameshift	3481	4750	73.2842
GCF_014982725.1	no frameshift	420	1630	25.7669
GCF_016464425.1	no frameshift	3553	3879	91.5958
GCF_015330165.1	frameshift	346	3996	8.65866
GCF_016905005.1	frameshift	2871	4225	67.9527
GCF_015352445.1	no frameshift	3436	4465	76.9541
GCF_015708085.1	no frameshift	1969	4122	47.7681
GCF_015645465.1	frameshift	1485	3801	39.0687
GCF_018739885.1	frameshift	782	4320	18.1019
GCF_019263705.2	no frameshift	4924	6097	80.761
GCF_016056275.1	frameshift	1564	7124	21.954
GCF_016093275.1	frameshift	3510	4473	78.4708
GCF_016522075.1	frameshift	569	3671	15.4999
GCF_016405625.1	frameshift	2850	5335	53.4208
GCF_016458275.1	frameshift	2126	4965	42.8197
GCF_016598485.1	no frameshift	5381	6375	84.4078
GCF_016771845.1	frameshift	1391	4464	31.1604
GCF_016629665.1	no frameshift	2676	3974	67.3377
GCF_016734765.1	frameshift	3263	5796	56.2974
GCF_016741875.1	no frameshift	6313	8006	78.8534
GCF_016741855.1	no frameshift	6252	7955	78.5921
GCF_020618775.1	no frameshift	3078	5038	61.0957
GCF_000519125.1	frameshift	1479	3297	44.859
GCF_016907385.1	no frameshift	2138	3319	64.417
GCF_016908355.1	frameshift	515	2546	20.2278
GCF_016908935.1	frameshift	958	2586	37.0456
GCF_016909175.1	frameshift	756	4140	18.2609
GCF_016809835.1	frameshift	1868	4494	41.5665
GCF_018129525.1	frameshift	5208	7614	68.4003
GCF_018555435.2	no frameshift	1727	2581	66.912
GCF_016892705.1	frameshift	2780	4470	62.1924
GCF_018717645.1	no frameshift	2586	3008	85.9707
GCF_017313085.1	frameshift	2235	3933	56.8268
GCF_019049675.1	frameshift	1783	4783	37.2779
GCF_019049655.1	frameshift	1960	4951	39.588
GCF_017356265.1	no frameshift	2796	3990	70.0752
GCF_017368455.1	frameshift	721	2971	24.2679
GCF_017377795.1	no frameshift	4081	5567	73.307
GCF_000526395.1	frameshift	428	1960	21.8367
GCF_017581925.1	frameshift	479	3728	12.8487
GCF_017652985.1	frameshift	2331	6504	35.8395
GCF_017874415.1	frameshift	322	2797	11.5123
GCF_017876165.1	frameshift	3960	6155	64.3379
GCF_017813335.1	frameshift	3033	4526	67.0128
GCF_017942085.1	frameshift	1435	6361	22.5593
GCF_019059395.1	no frameshift	7479	9534	78.4456
GCF_017963645.1	frameshift	2309	3769	61.2629
GCF_018138705.1	no frameshift	7432	9485	78.3553
GCF_025685655.1	frameshift	1424	4523	31.4835
GCF_025685625.1	frameshift	2203	5621	39.1923
GCF_021147765.1	frameshift	3823	5738	66.626
GCF_018343625.1	frameshift	994	4663	21.3167
GCF_019331805.1	no frameshift	1343	1900	70.6842
GCF_018390535.1	no frameshift	800	3394	23.571
GCF_018916625.1	frameshift	148	3390	4.36578
GCF_018917425.1	frameshift	879	3766	23.3404
GCF_019039035.1	frameshift	5008	7159	69.9539
GCF_024895295.1	no frameshift	3188	3777	84.4056
GCF_019145375.1	frameshift	3106	5083	61.1056
GCF_019334315.1	frameshift	601	4308	13.9508
GCF_019431455.1	no frameshift	2316	2937	78.856
GCF_019457885.1	frameshift	620	4723	13.1272
GCF_019492185.1	frameshift	1105	5722	19.3114
GCF_019711555.1	no frameshift	1762	2999	58.7529
GCF_020829645.1	frameshift	2149	8880	24.2005
GCF_020524625.1	frameshift	1731	2693	64.2778
GCF_022267325.1	no frameshift	1497	4090	36.6015
GCF_025384895.1	frameshift	1317	4539	29.0152
GCF_020523625.1	frameshift	913	2744	33.2726
GCF_020532645.1	no frameshift	5781	7304	79.1484
GCF_022271405.1	frameshift	3022	4993	60.5247
GCF_021043325.1	frameshift	5455	6371	85.6224
GCF_021729155.1	frameshift	467	3921	11.9102
GCF_024198175.1	frameshift	6766	9722	69.5947
GCF_021483115.1	no frameshift	2211	4781	46.2456
GCF_023283825.1	frameshift	391	3818	10.241
GCF_023283765.1	frameshift	692	4149	16.6787
GCF_021728535.1	frameshift	230	2991	7.68974
GCF_022760835.1	frameshift	875	2373	36.8732
GCF_022524485.1	no frameshift	6936	8516	81.4467
GCF_023156245.1	frameshift	2420	3878	62.4033
GCF_023156235.1	frameshift	2096	3610	58.0609
GCF_023227745.1	frameshift	370	2493	14.8416
GCF_023161965.1	no frameshift	1102	2035	54.1523
GCF_025144365.1	no frameshift	2906	3636	79.923
GCF_023703465.1	no frameshift	690	3536	19.5136
GCF_024006985.1	frameshift	975	2874	33.9248
GCF_024172095.1	no frameshift	6152	7610	80.841
GCF_024172085.1	no frameshift	5811	8100	71.7407
GCF_024648845.1	no frameshift	6619	8555	77.37
GCF_024436175.1	no frameshift	198	2186	9.05764
GCF_024808255.1	frameshift	895	5778	15.4898
GCF_024807225.1	no frameshift	509	4359	11.677
GCF_024793055.1	frameshift	1072	5471	19.5942
GCF_025061645.1	no frameshift	6959	9720	71.5947
GCF_025515205.1	no frameshift	2527	3040	83.125
GCF_025567135.1	no frameshift	700	2906	24.0881
GCF_025566885.1	frameshift	604	3084	19.585
GCF_025567565.1	no frameshift	1530	3094	49.4505
GCF_026162625.1	no frameshift	2880	3831	75.1762
GCF_025631005.1	frameshift	375	2711	13.8325
GCF_026013525.1	no frameshift	2988	4066	73.4875
GCF_027214045.1	frameshift	2095	2898	72.2912
GCF_000740785.1	no frameshift	2635	3173	83.0444
GCF_000741575.1	no frameshift	1473	2210	66.6516
GCF_000234135.1	no frameshift	917	1964	46.6904
GCF_000243215.1	frameshift	625	3006	20.7917
GCF_000738005.1	no frameshift	1103	1870	58.984
GCF_000621625.1	no frameshift	426	3969	10.7332
GCF_000746925.1	frameshift	916	5837	15.693
GCF_000691225.1	no frameshift	1585	3097	51.1786
GCF_000710755.1	no frameshift	2980	3644	81.7783
GCF_000716875.1	no frameshift	4954	6398	77.4304
GCF_000715845.1	no frameshift	6039	7556	79.9232
GCF_000717595.1	no frameshift	5990	7791	76.8836
GCF_000718625.1	no frameshift	6113	7660	79.8042
GCF_000711895.1	frameshift	1241	4158	29.8461
GCF_000732725.1	frameshift	952	4124	23.0844
GCF_000733845.1	frameshift	1229	3301	37.2311
GCF_000737685.1	frameshift	343	4699	7.29943
GCF_000737905.1	frameshift	1170	4304	27.184
GCF_000771745.2	frameshift	1196	2367	50.5281
GCF_001437205.1	frameshift	339	2064	16.4244
GCF_000743575.1	frameshift	2459	4863	50.5655
GCF_002009845.1	no frameshift	1269	3576	35.4866
GCF_000745915.1	frameshift	3483	4830	72.1118
GCF_000803315.1	frameshift	1216	4201	28.9455
GCF_000786195.1	no frameshift	2878	3387	84.972
GCF_000815465.1	frameshift	271	2062	13.1426
GCF_000802235.1	no frameshift	2578	4015	64.2092
GCF_000943555.1	frameshift	182	3361	5.41506
GCF_002441655.1	no frameshift	342	1989	17.1946
GCF_000949295.1	no frameshift	1181	3331	35.4548
GCF_000934745.1	frameshift	2364	4190	56.42
GCF_000952155.1	no frameshift	878	4940	17.7733
GCF_000378005.1	no frameshift	412	1408	29.2614
GCF_000378145.1	frameshift	1326	3988	33.2497
GCF_000381065.1	frameshift	870	3842	22.6445
GCF_000393975.1	frameshift	837	5183	16.1489
GCF_000397065.2	frameshift	1921	3591	53.4948
GCF_000413895.1	frameshift	546	3553	15.3673
GCF_000504285.1	no frameshift	6074	8516	71.3246
GCF_000507845.1	no frameshift	291	2049	14.202
GCF_001046645.1	no frameshift	2959	4510	65.6098
GCF_001046635.1	no frameshift	3558	4977	71.4888
GCF_001281175.1	frameshift	53	1312	4.03963
GCF_001929405.1	frameshift	3574	5352	66.7788
GCF_002019595.1	frameshift	1093	5398	20.2482
GCF_002019795.1	frameshift	682	4617	14.7715
GCF_002954775.1	no frameshift	6601	8743	75.5004
GCF_003029735.1	frameshift	765	3754	20.3783
GCF_003574425.1	frameshift	392	2168	18.0812
GCF_000955735.1	frameshift	649	2449	26.5006
GCF_000970675.1	frameshift	890	3486	25.5307
GCF_003369925.1	frameshift	597	2509	23.7943
GCF_001010945.1	no frameshift	1771	2831	62.5574
GCF_001645705.1	frameshift	895	4373	20.4665
GCF_001029435.1	frameshift	937	4525	20.7072
GCF_001029285.1	frameshift	978	4360	22.4312
GCF_001275135.1	no frameshift	754	2818	26.7566
GCF_001307105.1	frameshift	737	3665	20.1091
GCF_001400515.1	frameshift	2896	4563	63.467
GCF_001440035.1	frameshift	4624	8302	55.6974
GCF_003444685.1	frameshift	2481	3906	63.5177
GCF_001439925.1	frameshift	1393	4825	28.8705
GCF_001486665.1	no frameshift	1866	3573	52.225
GCF_001487105.1	frameshift	616	2862	21.5234
GCF_001642995.1	no frameshift	5521	7231	76.3518
GCF_002102265.1	no frameshift	2905	4556	63.7621
GCF_900626135.1	frameshift	263	2924	8.99453
GCF_900636925.1	frameshift	3131	4791	65.3517
GCF_902386925.1	no frameshift	1081	2843	38.0232
GCF_902807005.1	frameshift	169	991	17.0535
GCF_001580545.1	frameshift	4400	7031	62.58
GCF_900476255.1	frameshift	574	1711	33.5476
GCF_001641695.1	frameshift	4557	7958	57.2631
GCF_900091545.1	no frameshift	5337	6366	83.836
GCF_900095705.1	frameshift	131	1635	8.01223
GCF_900105005.1	frameshift	2465	3713	66.3884
GCF_900104805.1	frameshift	3195	4162	76.766
GCF_900105255.1	frameshift	2132	3622	58.8625
GCF_900105995.1	frameshift	2040	3447	59.1819
GCF_900105865.1	no frameshift	656	1734	37.8316
GCF_900128475.1	no frameshift	1152	3320	34.6988
GCF_900155365.1	no frameshift	213	1632	13.0515
GCF_900155435.1	no frameshift	2537	2750	92.2545
GCF_900155735.1	no frameshift	927	2659	34.8627
GCF_900155635.1	no frameshift	277	1537	18.0221
GCF_900169525.1	no frameshift	1155	2707	42.6672
GCF_900186465.1	no frameshift	1017	2239	45.4221
GCF_900198195.1	no frameshift	236	3996	5.90591
GCF_900187035.1	frameshift	362	2085	17.3621
GCF_900240275.1	frameshift	195	1576	12.3731
GCF_900258505.1	no frameshift	2388	2625	90.9714
GCF_001653715.1	frameshift	4974	6433	77.3201
GCF_001645135.1	frameshift	4282	7533	56.8432
GCF_001720165.1	frameshift	810	2769	29.2524
GCF_001721295.1	no frameshift	2656	3993	66.5164
GCF_002940015.1	frameshift	2883	3906	73.8095
GCF_001883705.2	frameshift	5079	7358	69.0269
GCF_001720395.1	frameshift	923	3938	23.4383
GCF_001816165.1	frameshift	521	3536	14.7342
GCF_001940005.1	no frameshift	1619	3103	52.1753
GCF_004023625.1	no frameshift	6949	8828	78.7155
GCF_009720385.1	no frameshift	6416	7878	81.442
GCF_001982605.1	frameshift	523	3009	17.3812
GCF_002020135.1	no frameshift	2650	3455	76.7004
GCF_001981305.1	frameshift	2251	3458	65.0954
GCF_001921205.1	no frameshift	5645	7464	75.6297
GCF_002911665.1	no frameshift	4567	5713	79.9405
GCF_002217285.1	frameshift	279	4427	6.30224
GCF_002217335.1	frameshift	327	4961	6.59141
GCF_002087235.1	frameshift	3623	5456	66.404
GCF_002155975.1	no frameshift	6936	9127	75.9943
GCF_002086485.1	no frameshift	5054	7556	66.8872
GCF_002086515.1	no frameshift	2611	4039	64.6447
GCF_002087335.1	frameshift	2428	4530	53.5982
GCF_002029235.1	frameshift	612	4497	13.6091
GCF_002104455.1	frameshift	376	3489	10.7767
GCF_002104475.1	frameshift	364	3870	9.40568
GCF_002156865.1	frameshift	606	4271	14.1887
GCF_002135195.1	frameshift	436	3197	13.6378
GCF_002206635.1	frameshift	407	2116	19.2344
GCF_002174535.1	frameshift	528	3715	14.2127
GCF_016653295.1	frameshift	2277	3545	64.2313
GCF_002632595.1	frameshift	1236	4074	30.3387
GCF_002215035.1	frameshift	1623	6664	24.3547
GCF_002245625.1	frameshift	3304	4627	71.407
GCF_004136565.1	no frameshift	1658	2041	81.2347
GCF_002251835.1	frameshift	456	3001	15.1949
GCF_003130255.1	frameshift	211	2216	9.52166
GCF_016583745.1	frameshift	1116	2784	40.0862
GCF_004116625.1	no frameshift	325	2767	11.7456
GCF_003364315.1	no frameshift	289	1833	15.7665
GCF_900215355.1	no frameshift	2847	3947	72.1307
GCF_900217755.1	no frameshift	2684	3238	82.8907
GCF_900241005.1	no frameshift	689	3106	22.1829
GCF_900292075.1	no frameshift	2987	3521	84.8339
GCF_900302475.1	no frameshift	3014	4105	73.4227
GCF_914590485.1	frameshift	688	3550	19.3803
GCF_916098265.1	no frameshift	474	1717	27.6063
GCF_936270145.1	frameshift	400	1431	27.9525
GCF_940670685.1	frameshift	361	3094	11.6677
GCF_947250565.1	frameshift	334	1425	23.4386
GCF_947250705.1	frameshift	336	1573	21.3605
GCF_947250745.1	frameshift	311	1398	22.2461
GCF_947251505.1	frameshift	274	1167	23.479
GCF_947251665.1	frameshift	204	1247	16.3593
GCF_002631185.1	no frameshift	3599	4284	84.0103
GCF_003202165.1	frameshift	3245	4407	73.6329
GCF_003959475.1	frameshift	863	2316	37.2625
GCF_002797495.1	no frameshift	3556	4042	87.9762
GCF_002794255.1	no frameshift	5368	6316	84.9905
GCF_002860125.1	frameshift	1038	4523	22.9494
GCF_003987315.1	frameshift	419	2393	17.5094
GCF_003986975.1	frameshift	692	2863	24.1705
GCF_003987395.1	frameshift	559	2590	21.583
GCF_003987065.1	frameshift	582	2343	24.8399
GCF_002843175.1	no frameshift	392	3513	11.1586
GCF_002900965.1	no frameshift	2445	3495	69.9571
GCF_002930105.1	frameshift	2670	3950	67.5949
GCF_002869745.1	no frameshift	3389	4135	81.9589
GCF_002879885.1	frameshift	3678	6325	58.1502
GCF_002906925.1	frameshift	2355	4225	55.7396
GCF_003003275.1	frameshift	504	2653	18.9974
GCF_002995805.1	frameshift	870	3291	26.4357
GCF_003007685.1	frameshift	1997	3519	56.7491
GCF_003008425.1	frameshift	134	2596	5.16179
GCF_003023845.1	frameshift	698	5825	11.9828
GCF_003024675.1	no frameshift	293	2579	11.361
GCF_003056305.1	frameshift	2576	3419	75.3437
GCF_003044185.1	no frameshift	3289	4501	73.0727
GCF_003206115.1	frameshift	2544	3658	69.5462
GCF_003206615.1	frameshift	2803	3913	71.633
GCF_003053725.1	no frameshift	3218	4146	77.617
GCF_003054055.1	frameshift	557	4397	12.6677
GCF_003054265.1	frameshift	460	3986	11.5404
GCF_003097635.1	frameshift	225	2723	8.26295
GCF_003076755.1	no frameshift	2071	3700	55.973
GCF_003113315.1	no frameshift	1030	2632	39.1337
GCF_003096815.1	no frameshift	631	2361	26.726
GCF_003096835.1	frameshift	130	1842	7.05755
GCF_003131185.1	frameshift	3796	5756	65.9486
GCF_003202155.1	frameshift	367	4415	8.31257
GCF_004801125.1	frameshift	1421	4620	30.7576
GCF_003254705.1	no frameshift	2104	3748	56.1366
GCF_003148475.1	frameshift	3109	4670	66.5739
GCF_003148525.1	frameshift	372	4946	7.52123
GCF_003148845.1	frameshift	898	4984	18.0177
GCF_003201595.1	frameshift	3679	3942	93.3283
GCF_003217355.1	no frameshift	2873	3603	79.7391
GCF_003254575.1	no frameshift	3832	5442	70.4153
GCF_003397585.1	no frameshift	263	1158	22.7116
GCF_003219795.1	no frameshift	1022	3474	29.4185
GCF_003233845.1	frameshift	1407	5063	27.7898
GCF_003254745.1	frameshift	291	3669	7.93132
GCF_003428165.1	frameshift	527	2888	18.2479
GCF_003294055.1	frameshift	5635	8012	70.332
GCF_003314975.1	frameshift	623	3514	17.7291
GCF_003315415.1	no frameshift	2900	3321	87.3231
GCF_004181775.1	frameshift	133	961	13.8398
GCF_004104035.1	no frameshift	434	4027	10.7773
GCF_003340555.1	no frameshift	3645	4538	80.3217
GCF_003443895.1	frameshift	4900	7262	67.4745
GCF_003382275.1	frameshift	719	3690	19.4851
GCF_003730295.1	frameshift	654	3535	18.5007
GCF_003386535.1	frameshift	1334	6091	21.9012
GCF_003387475.1	no frameshift	8249	10875	75.8529
GCF_003435335.1	frameshift	637	3074	20.7222
GCF_003432485.1	no frameshift	5269	6852	76.8973
GCF_003432115.1	frameshift	833	4797	17.365
GCF_003570845.1	no frameshift	188	1167	16.1097
GCF_003515065.1	no frameshift	4953	6298	78.644
GCF_003600895.1	no frameshift	2904	3312	87.6812
GCF_003605405.2	frameshift	1405	5239	26.8181
GCF_003590775.1	no frameshift	2676	3963	67.5246
GCF_003719305.1	no frameshift	3971	6665	59.5799
GCF_003611455.1	frameshift	550	3285	16.7428
GCF_003634755.1	frameshift	177	2888	6.12881
GCF_003635025.1	no frameshift	6486	7650	84.7843
GCF_003651225.1	no frameshift	2566	2916	87.9973
GCF_004000275.1	frameshift	1980	4144	47.7799
GCF_003716325.1	no frameshift	1664	2675	62.2056
GCF_003696265.1	no frameshift	4810	6572	73.1893
GCF_003710935.1	frameshift	1265	4427	28.5747
GCF_003946025.1	frameshift	322	2324	13.8554
GCF_003721515.1	frameshift	691	4513	15.3113
GCF_003999375.1	frameshift	493	2259	21.8238
GCF_004745505.1	frameshift	351	2493	14.0794
GCF_004102745.1	frameshift	738	3401	21.6995
GCF_004770105.1	no frameshift	1037	3896	26.617
GCF_004770635.1	no frameshift	1166	3789	30.7733
GCF_009078285.1	no frameshift	1337	1989	67.2197
GCF_003992125.1	frameshift	195	1764	11.0544
GCF_003858455.1	no frameshift	1172	2011	58.2795
GCF_004010095.1	frameshift	291	2113	13.7719
GCF_004010155.1	no frameshift	3267	4429	73.7638
GCF_003991895.1	no frameshift	2002	7709	25.9696
GCF_003946885.1	no frameshift	2179	3956	55.0809
GCF_003966125.1	frameshift	4093	5209	78.5755
GCF_003968655.1	frameshift	1038	1874	55.3895
GCF_004103825.1	frameshift	3427	4303	79.6421
GCF_003990185.1	frameshift	1157	3718	31.1189
GCF_003994485.1	frameshift	2310	3505	65.9058
GCF_004005485.1	no frameshift	2386	3590	66.4624
GCF_004122115.1	no frameshift	1893	2988	63.3534
GCF_004359515.1	frameshift	414	2185	18.9474
GCF_004118265.1	frameshift	710	4227	16.7968
GCF_004134775.1	no frameshift	783	2267	34.539
GCF_004153455.1	frameshift	2130	4205	50.654
GCF_009769755.1	no frameshift	1330	2742	48.5047
GCF_004217135.1	no frameshift	5228	6398	81.713
GCF_004217545.1	no frameshift	5169	6584	78.5085
GCF_004764705.1	frameshift	3101	7707	40.2361
GCF_004331335.1	no frameshift	5879	8462	69.4753
GCF_004331345.1	no frameshift	5898	8398	70.231
GCF_004345705.1	frameshift	457	3645	12.5377
GCF_004346685.1	frameshift	1179	3661	32.2043
GCF_004343155.1	frameshift	2692	3315	81.2066
GCF_004349085.1	frameshift	255	3356	7.59833
GCF_004348545.1	no frameshift	4783	5759	83.0526
GCF_004348435.1	no frameshift	5026	6140	81.8567
GCF_004349225.1	no frameshift	5078	6138	82.7305
GCF_004359965.1	frameshift	2217	2747	80.7062
GCF_004357995.1	no frameshift	1903	3394	56.0695
GCF_004362215.1	no frameshift	6347	8423	75.3532
GCF_004362145.1	frameshift	549	3470	15.8213
GCF_004362745.1	frameshift	4164	4503	92.4717
GCF_004363005.1	no frameshift	130	3066	4.24005
GCF_004363295.1	frameshift	294	1984	14.8185
GCF_004363775.1	frameshift	547	2197	24.8976
GCF_004363655.1	frameshift	3791	5676	66.79
GCF_004363965.1	frameshift	700	3015	23.2172
GCF_004366735.1	frameshift	1299	2768	46.9292
GCF_004366715.1	frameshift	222	2843	7.80865
GCF_004614195.1	frameshift	2519	4838	52.067
GCF_004745865.1	frameshift	598	5035	11.8769
GCF_004745595.1	frameshift	258	3085	8.36305
GCF_008360935.1	frameshift	4100	5794	70.7629
GCF_004965515.1	no frameshift	2020	3251	62.1347
GCF_005144585.1	frameshift	7389	10115	73.0499
GCF_004801285.1	frameshift	2968	4427	67.0431
GCF_004912145.1	frameshift	3670	4967	73.8877
GCF_005144735.1	frameshift	2740	3445	79.5356
GCF_005871185.1	frameshift	1334	3262	40.8952
GCF_005144715.1	no frameshift	2292	3162	72.4858
GCF_005146945.1	no frameshift	5817	7709	75.4573
GCF_005233845.1	frameshift	790	4685	16.8623
GCF_005885605.1	frameshift	235	3084	7.61997
GCF_900445005.1	no frameshift	7136	9242	77.2127
GCF_900451065.1	frameshift	158	2035	7.76413
GCF_900452715.1	frameshift	804	3154	25.4914
GCF_900452925.1	no frameshift	658	3142	20.9421
GCF_900453305.1	frameshift	454	2158	21.038
GCF_900453175.1	frameshift	915	2510	36.4542
GCF_900454225.1	frameshift	2478	4401	56.3054
GCF_900454535.1	frameshift	147	2020	7.27723
GCF_900499075.1	no frameshift	2274	3855	58.9883
GCF_900609055.1	no frameshift	3426	4220	81.1848
GCF_005884405.1	no frameshift	1509	2564	58.8534
GCF_006239215.1	no frameshift	2839	3961	71.6738
GCF_007668225.1	no frameshift	3349	3962	84.528
GCF_006861775.1	frameshift	807	4060	19.8768
GCF_006861825.1	frameshift	718	3868	18.5626
GCF_007644105.1	frameshift	3338	4198	79.5141
GCF_006715055.1	no frameshift	3741	4179	89.519
GCF_006716235.1	no frameshift	2368	2533	93.486
GCF_006716315.1	no frameshift	3724	4725	78.8148
GCF_006716345.1	no frameshift	3411	4083	83.5415
GCF_006717075.1	no frameshift	3078	4471	68.8437
GCF_006542415.1	no frameshift	2058	2150	95.7209
GCF_006494535.1	frameshift	379	3082	12.2972
GCF_007004765.1	frameshift	729	4479	16.276
GCF_008520265.1	frameshift	261	3534	7.3854
GCF_007827695.1	frameshift	3979	6151	64.6887
GCF_007828725.1	no frameshift	2301	2757	83.4603
GCF_007828955.1	no frameshift	5388	6949	77.5363
GCF_007004555.1	frameshift	887	3338	26.5728
GCF_009735585.1	frameshift	410	3040	13.4868
GCF_007096385.1	frameshift	414	2302	17.9844
GCF_007280575.1	no frameshift	4744	5822	81.484
GCF_007197885.1	no frameshift	2633	3139	83.8802
GCF_007280415.1	no frameshift	1591	3133	50.782
GCF_007830515.1	frameshift	4634	7475	61.9933
GCF_007785775.2	frameshift	890	3552	25.0563
GCF_007785815.1	no frameshift	2994	4123	72.617
GCF_007846085.1	frameshift	463	3813	12.1427
GCF_009797935.1	frameshift	1282	5369	23.8778
GCF_007997295.1	frameshift	302	3228	9.35564
GCF_019797745.1	no frameshift	264	3144	8.39695
GCF_012184415.1	frameshift	3817	5034	75.8244
GCF_008831265.1	frameshift	2594	3965	65.4224
GCF_008364955.1	frameshift	5189	7010	74.0228
GCF_008367235.1	frameshift	814	4048	20.1087
GCF_009695775.1	no frameshift	710	3060	23.2026
GCF_008386465.1	frameshift	2047	2421	84.5518
GCF_009829305.1	no frameshift	5018	6665	75.2888
GCF_009829685.1	no frameshift	2630	3006	87.4917
GCF_008629685.1	frameshift	451	5198	8.67641
GCF_008632235.1	frameshift	1236	4424	27.9385
GCF_008711325.1	frameshift	2727	4616	59.0771
GCF_008693005.1	no frameshift	271	1825	14.8493
GCF_009821115.1	no frameshift	1010	3586	28.1651
GCF_009299475.1	no frameshift	1360	2047	66.4387
GCF_009017275.1	frameshift	328	2990	10.9699
GCF_009604385.1	no frameshift	5326	7007	76.0097
GCF_013340935.1	frameshift	5223	7011	74.4972
GCF_013106755.1	frameshift	336	4285	7.84131
GCF_010993935.1	frameshift	1889	6558	28.8045
GCF_009649745.1	frameshift	654	4198	15.5788
GCF_009674485.1	frameshift	3383	6837	49.4808
GCF_009708075.1	no frameshift	2578	3615	71.314
GCF_010994245.1	frameshift	1956	2598	75.2887
GCF_009720865.1	frameshift	2570	5935	43.3024
GCF_011516875.1	frameshift	1695	3275	51.7557
GCF_009789235.1	frameshift	288	4234	6.80208
GCF_009827455.1	no frameshift	1196	2710	44.1328
GCF_009807005.1	no frameshift	1794	3233	55.4903
GCF_009831215.1	no frameshift	4771	6027	79.1604
GCF_009877435.1	frameshift	1244	3310	37.5831
GCF_009982895.1	frameshift	2893	4519	64.0186

## Sheet: Table_S3
phylum	accession
Acidobacteriota	GCF_003131205.1
Actinomycetota	GCF_021183725.1
Alphaproteobacteria	GCF_001458195.1
Aquificota + Campylobacterota + Deferribacterota	GCF_005843985.1
Betaproteobacteria	GCF_007830455.1
Chloroflexota	GCF_002532075.1
Cyanobacteriota/Melainabacteria group	GCF_022848905.1
Deinococcota	GCF_000309885.1
Desulfuromonadota + Desulfobacterota	GCF_020886695.1
FCB group	GCF_003339505.1
Firmicutes	GCF_002243665.1
Fusobacteriota	GCF_000023905.1
Gammaproteobacteria	GCF_003852045.1
Mycoplasmatota	GCF_000397185.1
Myxococcota	GCF_000280925.3
PVC group	GCF_901538355.1
Spirochaetota	GCF_000758165.1
Synergistota	GCF_000025885.1
Thermotogota	GCF_000504105.1
